# Supplementary material for: Proteome profiling of whole plasma and plasma-derived extracellular vesicles facilitates the detection of tissue biomarkers in the non-obese diabetic mouse
Source: Front Endocrinol (Lausanne). 2022 Sep 28;13:971313. doi: 10.3389/fendo.2022.971313 (PMC9563222; doi:10.3389/fendo.2022.971313)
Supplement: Supplementary file 4 [file DataSheet_2.xlsx]

## Sheet: S.Table 2
Supplementary Table 2.	Proteins identified in whole NOD mouse plasma by HiRIEF LC-MS/MS.
Gene Symbol	Description Name
0610037L13Rik	RIKEN cDNA 0610037L13 gene
1300017J02Rik	RIKEN cDNA 1300017J02 gene
1700009N14Rik	RIKEN cDNA 1700009N14 gene
2210010C04Rik	RIKEN cDNA 2210010C04 gene
2310057J18Rik	RIKEN cDNA 2310057J18 gene
3632451O06Rik	Uncharacterized
4930578C19Rik	Deleted in autism-related
4931406C07Rik	Ester hydrolase C11orf54 homolog
5430401F13Rik	RIKEN cDNA 5430401F13 gene
5430402E10Rik	RIKEN cDNA 5430402E10 gene
5830473C10Rik	RIKEN cDNA 5830473C10 gene
9530053A07Rik	RIKEN cDNA 9530053A07 gene
A1bg	Alpha-1-B glycoprotein
A2m	Alpha-2-macroglobulin
A2m	Alpha-2-macroglobulin
A2ml1	Alpha-2-macroglobulin like 1
A4galt	Alpha 1,4-galactosyltransferase
Aacs	Acetoacetyl-CoA synthetase
Aadac	Arylacetamide deacetylase
Aars	Alanyl-tRNA synthetase
Abat	4-aminobutyrate aminotransferase, mitochondrial
Abce1	ATP-binding cassette, sub-family E (OABP), member 1
Abhd14a	Abhydrolase domain containing 14A
Abhd14b	Abhydrolase domain containing 14b
Abi3bp	ABI gene family, member 3 (NESH) binding protein
Abracl	ABRA C-terminal like
Acaa1a	Acetyl-Coenzyme A acyltransferase 1A
Acaa2	3-ketoacyl-CoA thiolase, mitochondrial
Acadl	Acyl-Coenzyme A dehydrogenase, long-chain
Acadm	Acyl-Coenzyme A dehydrogenase, medium chain
Acads	Acyl-Coenzyme A dehydrogenase, short chain
Acan	Aggrecan core protein
Acat1	Acetyl-CoA acetyltransferase, mitochondrial
Acat2	Acetyl-Coenzyme A acetyltransferase 2
Acat3	Acetyl-Coenzyme A acetyltransferase 3
Ace	Angiotensin I converting enzyme (peptidyl-dipeptidase A) 1
Ache	Acetylcholinesterase
Acly	ATP citrate lyase
Aco1	Aconitase 1
Aco2	Aconitase 2, mitochondrial
Acot2	Acyl-CoA thioesterase 2
Acot7	Cytosolic acyl coenzyme A thioester hydrolase
Acox2	Peroxisomal acyl-coenzyme A oxidase 2
Acp1	Acid phosphatase 1, soluble
Acp5	Tartrate-resistant acid phosphatase type 5
Acss1	Acetyl-coenzyme A synthetase 2-like, mitochondrial
Acss2	Acetyl-coenzyme A synthetase, cytoplasmic
Acta1	Actin, alpha skeletal muscle
Actc1	Actin, alpha cardiac muscle 1
Actg1	Actin, cytoplasmic 2 Actin, cytoplasmic 2, N-terminally processed
Actl6a	Actin-like 6A
Actn1	Mus musculus actinin, alpha 1 (Actn1), transcript variant 2, mRNA.
Actn4	Alpha-actinin-4
Actr1a	Alpha-centractin
Actr2	Actin-related protein 2
Actr3	Actin-related protein 3
Acy1	Aminoacylase-1
Acy3	N-acyl-aromatic-L-amino acid amidohydrolase (carboxylate-forming)
Acyp1	Acylphosphatase-1
Acyp2	Acylphosphatase-2
Ada	Adenosine deaminase
Adam10	Disintegrin and metalloproteinase domain-containing protein 10
Adam12	Disintegrin and metalloproteinase domain-containing protein 12
Adam15	Disintegrin and metalloproteinase domain-containing protein 15
Adam17	Disintegrin and metalloproteinase domain-containing protein 17
Adam22	Disintegrin and metalloproteinase domain-containing protein 22
Adam23	Disintegrin and metalloproteinase domain-containing protein 23
Adamdec1	ADAM DEC1
Adamts1	A disintegrin and metalloproteinase with thrombospondin motifs 1
Adamts13	A disintegrin and metalloproteinase with thrombospondin motifs 13
Adamts2	A disintegrin and metalloproteinase with thrombospondin motifs 2
Adamts5	A disintegrin and metalloproteinase with thrombospondin motifs 5
Adamtsl2	ADAMTS-like protein 2
Adamtsl4	ADAMTS-like protein 4
Adgre4	Adhesion G protein-coupled receptor E4
Adgre5	Adhesion G protein-coupled receptor E5
Adgrf5	Mus musculus adhesion G protein-coupled receptor F5 (Adgrf5), transcript variant 2, mRNA.
Adgrg2	Adhesion G-protein coupled receptor G2
Adgrg3	Adhesion G protein-coupled receptor G3
Adgrg6	Adhesion G-protein coupled receptor G6 ADGRG6 N-terminal fragment ADGRG6 C-terminal fragment
Adgrl4	Adhesion G protein-coupled receptor L4
Adh1	Alcohol dehydrogenase 1
Adh5	Alcohol dehydrogenase class-3
Adh6a	Alcohol dehydrogenase 6A (class V)
Adh7	Alcohol dehydrogenase class 4 mu/sigma chain
Adipoq	Adiponectin
Adk	Adenosine kinase
Adpgk	Mus musculus ADP-dependent glucokinase (Adpgk), transcript variant 2, mRNA.
Adprh	[Protein ADP-ribosylarginine] hydrolase
Adprhl1	[Protein ADP-ribosylarginine] hydrolase-like protein 1
Adsl	Adenylosuccinate lyase
Adss	Adenylosuccinate synthetase, non muscle
Adssl1	Adenylosuccinate synthetase like 1
Afm	Afamin
Afmid	Kynurenine formamidase
Afp	Alpha-fetoprotein
Agl	Amylo-1,6-glucosidase, 4-alpha-glucanotransferase
Agrn	Agrin Agrin N-terminal 110 kDa subunit Agrin C-terminal 110 kDa subunit Agrin C-terminal 90 kDa fragment Agrin C-terminal 22 kDa fragment
Agt	Angiotensinogen
Ahcy	Adenosylhomocysteinase
Ahnak	AHNAK nucleoprotein (desmoyokin)
Ahnak2	AHNAK nucleoprotein 2
Ahsa1	Activator of 90 kDa heat shock 1
Ahsg	Alpha-2-HS-glycoprotein
AI182371	Expressed sequence AI182371
Aifm1	Apoptosis-inducing factor 1, mitochondrial
Ak1	Adenylate kinase isoenzyme 1
Ak2	Adenylate kinase 2, mitochondrial
Ak9	Adenylate kinase 9
Akap12	A-kinase anchor protein 12
Akr1a1	Alcohol dehydrogenase
Akr1b10	Aldo-keto reductase family 1, member B10 (aldose reductase)
Akr1b3	Aldose reductase
Akr1c12	Aldo-keto reductase family 1, member C12
Akr1c6	Estradiol 17 beta-dehydrogenase 5
Akr1d1	3-oxo-5-beta-steroid 4-dehydrogenase
Akr7a5	Aflatoxin B1 aldehyde reductase member 2
Alad	Delta-aminolevulinic acid dehydratase
Alb	Serum albumin
Alcam	CD166 antigen
Aldh1a1	Retinal dehydrogenase 1
Aldh1a2	Retinal dehydrogenase 2
Aldh1a3	Aldehyde dehydrogenase family 1 member A3
Aldh1a7	Aldehyde dehydrogenase, cytosolic 1
Aldh1l1	Mus musculus aldehyde dehydrogenase 1 family, member L1 (Aldh1l1), transcript variant 2, mRNA.
Aldh2	Aldehyde dehydrogenase, mitochondrial
Aldh3a1	Mus musculus aldehyde dehydrogenase family 3, subfamily A1 (Aldh3a1), transcript variant 3, mRNA.
Aldh6a1	Methylmalonate-semialdehyde dehydrogenase
Aldh7a1	Alpha-aminoadipic semialdehyde dehydrogenase
Aldh8a1	Aldehyde dehydrogenase family 8 member A1
Aldh9a1	Aldehyde dehydrogenase 9 family member A1
Aldoa	Fructose-bisphosphate aldolase A
Aldob	Fructose-bisphosphate aldolase B
Aldoc	Fructose-bisphosphate aldolase C B132:B135
Alox12	Arachidonate 12-lipoxygenase
Alox15	Arachidonate 15-lipoxygenase
Alpl	Alkaline phosphatase, tissue-nonspecific isozyme
Alyref2	Aly/REF export factor 2
Ambp	Protein AMBP Alpha-1-microglobulin Inter-alpha-trypsin inhibitor light chain Trypstatin
Amdhd1	Probable imidazolonepropionase
Amh	Anti-Mullerian hormone
Amy1	Alpha-amylase 1
Amy2a2	Amylase 2a2
Ang	Angiogenin
Angpt1	Angiopoietin-1
Angpt2	Angiopoietin-2
Angptl2	Angiopoietin-related protein 2
Angptl3	Angiopoietin-related protein 3 ANGPTL3(17-224)
Angptl4	Angiopoietin-related protein 4
Angptl6	Angiopoietin-related protein 6
Angptl8	Angiopoietin-like protein 8
Anp32a	Acidic leucine-rich nuclear phosphoprotein 32 family member A
Anp32b	Acidic leucine-rich nuclear phosphoprotein 32 family member B
Anp32e	Acidic leucine-rich nuclear phosphoprotein 32 family member E
Anpep	Aminopeptidase N
Antxr1	Anthrax toxin receptor 1
Antxr2	Anthrax toxin receptor 2
Anxa1	Annexin A1
Anxa2	Annexin A2
Anxa3	Annexin A3
Anxa4	Mus musculus annexin A4 (Anxa4), transcript variant 1, mRNA.
Anxa5	Annexin A5
Anxa6	Annexin A6
Aox1	Aldehyde oxidase 1
Aox3	Aldehyde oxidase 3
Ap1b1	Mus musculus adaptor protein complex AP-1, beta 1 subunit (Ap1b1), transcript variant 4, mRNA.
Ap1g1	AP-1 complex subunit gamma-1
Ap1m1	AP-1 complex subunit mu-1
Ap2a2	Mus musculus adaptor-related protein complex 2, alpha 2 subunit (Ap2a2), transcript variant 1, mRNA.
Ap2b1	AP-2 complex subunit beta
Apcs	Serum amyloid P-component
Apeh	Acylamino-acid-releasing enzyme
Apex1	DNA-(apurinic or apyrimidinic site) lyase DNA-(apurinic or apyrimidinic site) lyase, mitochondrial
Aplp1	Amyloid beta precursor like protein 1
Aplp2	Amyloid-like protein 2
Apmap	Adipocyte plasma membrane-associated protein
Apoa1	Apolipoprotein A-I Proapolipoprotein A-I Truncated apolipoprotein A-I
Apoa2	Apolipoprotein A-II Proapolipoprotein A-II
Apoa4	Apolipoprotein A-IV
Apoa5	Mus musculus apolipoprotein A-V (Apoa5), transcript variant 2, mRNA.
Apob	Apolipoprotein B-100 Apolipoprotein B-48
Apobec2	Apolipoprotein B mRNA editing enzyme, catalytic polypeptide 2
Apobr	Apolipoprotein B receptor
Apoc1	Apolipoprotein C-I Truncated apolipoprotein C-I
Apoc2	Apolipoprotein C-II
Apoc3	Apolipoprotein C-III isoform c
Apoc4	Apolipoprotein C-IV
Apod	Apolipoprotein D
Apoe	Apolipoprotein E
Apof	Apolipoprotein F
Apoh	Beta-2-glycoprotein 1
Apom	Apolipoprotein M
Apon	Apolipoprotein N
App	Amyloid beta (A4) precursor protein
Aprt	Adenine phosphoribosyltransferase
Aqp1	Aquaporin-1
Arcn1	Coatomer subunit delta
Arf3	ADP-ribosylation factor 3
Arf5	ADP-ribosylation factor 5
Arg1	Arginase-1
Arhgap1	Rho GTPase-activating protein 1
Arhgdia	Rho GDP-dissociation inhibitor 1
Arhgdib	Rho GDP-dissociation inhibitor 2
Arl1	ADP-ribosylation factor-like protein 1
Arpc1b	Actin-related protein 2/3 complex subunit 1B
Arpc2	Mus musculus actin related protein 2/3 complex, subunit 2 (Arpc2), transcript variant 2, mRNA.
Arpc3	Actin-related protein 2/3 complex subunit 3
Arpc4	Actin-related protein 2/3 complex subunit 4
Arpc5	Actin-related protein 2/3 complex subunit 5
Arpc5l	Actin-related protein 2/3 complex subunit 5-like protein
Arr3	Arrestin-C
Arrb1	Beta-arrestin-1
Arsa	Arylsulfatase A
Arsb	Arylsulfatase B
Arsg	Arylsulfatase G
Art3	ADP-ribosyltransferase 3
Asah1	Acid ceramidase Acid ceramidase subunit alpha Acid ceramidase subunit beta
Asah2	Neutral ceramidase Neutral ceramidase soluble form
Asgr1	Asialoglycoprotein receptor 1
Asl	Argininosuccinate lyase
Asns	Asparagine synthetase
Aspa	Aspartoacylase
Aspn	Asporin
Asprv1	Retroviral-like aspartic protease 1
Asrgl1	Isoaspartyl peptidase/L-asparaginase Isoaspartyl peptidase/L-asparaginase alpha chain Isoaspartyl peptidase/L-asparaginase beta chain
Ass1	Argininosuccinate synthase
Atf6	Cyclic AMP-dependent transcription factor ATF-6 alpha Processed cyclic AMP-dependent transcription factor ATF-6 alpha
Atf6b	Activating transcription factor 6 beta
Atg3	Ubiquitin-like-conjugating enzyme ATG3
Atg7	Ubiquitin-like modifier-activating enzyme ATG7
Atic	Bifunctional purine biosynthesis protein PURH Phosphoribosylaminoimidazolecarboxamide formyltransferase IMP cyclohydrolase
Atox1	Copper transport protein ATOX1
Atp1b1	Sodium/potassium-transporting ATPase subunit beta-1
Atp2a2	Sarcoplasmic/endoplasmic reticulum calcium ATPase 2
Atp5a1	ATP synthase subunit alpha, mitochondrial
Atp5b	ATP synthase subunit beta, mitochondrial
Atp6ap1	ATPase, H+ transporting, lysosomal accessory protein 1
Atp6ap2	Renin receptor
Atp6v1a	Mus musculus ATPase, H+ transporting, lysosomal V1 subunit A (Atp6v1a), transcript variant 2, mRNA.
Atp6v1b2	V-type proton ATPase subunit B, brain isoform
Atp6v1d	ATPase, H+ transporting, lysosomal V1 subunit D
Atp6v1e1	ATPase, H+ transporting, lysosomal V1 subunit E1
Atp6v1g1	ATPase, H+ transporting, lysosomal V1 subunit G1
Atp7b	Copper-transporting ATPase 2
Atraid	All-trans retinoic acid-induced differentiation factor
Atrn	Attractin
Atrnl1	Attractin-like protein 1
AU021092	UPF0764
AU040320	Dyslexia-associated protein KIAA0319-like protein
Avp	Arginine vasopressin
Axl	AXL receptor tyrosine kinase
Azgp1	Zinc-alpha-2-glycoprotein
B2m	Beta-2-microglobulin
B3galt6	Beta-1,3-galactosyltransferase 6
B3gnt2	N-acetyllactosaminide beta-1,3-N-acetylglucosaminyltransferase 2
B3gnt8	UDP-GlcNAc:betaGal beta-1,3-N-acetylglucosaminyltransferase 8
B4galnt1	Beta-1,4 N-acetylgalactosaminyltransferase 1
B4galt1	Beta-1,4-galactosyltransferase 1 Lactose synthase A protein N-acetyllactosamine synthase Beta-N-acetylglucosaminylglycopeptide beta-1,4-galactosyltransferase Beta-N-acetylglucosaminyl-glycolipid beta-1,4-galactosyltransferase Processed beta-1,4-galactosyltransferase 1
B4galt3	Beta-1,4-galactosyltransferase 3 N-acetyllactosamine synthase Beta-N-acetylglucosaminylglycopeptide beta-1,4-galactosyltransferase Beta-N-acetylglucosaminyl-glycolipid beta-1,4-galactosyltransferase
B4gat1	Beta-1,4-glucuronyltransferase 1
Banf1	Barrier-to-autointegration factor Barrier-to-autointegration factor, N-terminally processed
BC004004	Bombesin receptor-activated
BC025446	cDNA sequence BC025446
BC117090	cDNA sequence BC1179090
Bcam	Basal cell adhesion molecule
Bcar3	Breast cancer anti-estrogen resistance protein 3
Bche	Cholinesterase
Bgn	biglycan
Bhmt	Betaine--homocysteine S-methyltransferase 1
Bid	BH3-interacting domain death agonist BH3-interacting domain death agonist p15 BH3-interacting domain death agonist p13 BH3-interacting domain death agonist p11
Bin1	Myc box-dependent-interacting protein 1
Bin2	Bridging integrator 2
Blmh	Bleomycin hydrolase
Blmh	Bleomycin hydrolase
Blvra	Biliverdin reductase A
Blvrb	Flavin reductase (NADPH)
Bmp1	Bone morphotic protein 1
Bmp10	Bone morphotic protein 10
Bnip1	Vesicle transport protein SEC20
Boc	BOC cell adhesion associated, oncogene regulated
Bpgm	Bisphosphoglycerate mutase
Bpifa1	BPI fold-containing family A member 1
Bpifa2	BPI fold-containing family A member 2
Bpifa6	BPI fold containing family A, member 6
Bpifb1	BPI fold-containing family B member 1
Bpifb3	BPI fold-containing family B member 3
Bpifb5	BPI fold containing family B, member 5
Bpnt1	3'(2'),5'-bisphosphate nucleotidase 1
Bsg	Basigin
Btd	Biotinidase
Btf3	Transcription factor BTF3
Btnl10	Butyrophilin-like protein 10
C1qa	Complement C1q subcomponent subunit A
C1qb	Complement C1q subcomponent subunit B
C1qbp	Complement C1q binding protein
C1qc	Complement C1q subcomponent subunit C
C1qtnf1	Complement C1q tumor necrosis factor-related protein 1
C1qtnf3	Complement C1q tumor necrosis factor-related protein 3
C1qtnf5	Complement C1q tumor necrosis factor-related protein 5
C1qtnf9	Complement C1q and tumor necrosis factor-related protein 9
C1ra	Complement C1r-A subcomponent Complement C1r-A subcomponent heavy chain Complement C1r-A subcomponent light chain
C1rl	Complement C1r subcomponent-like protein
C1s1	Complement component 1, s subcomponent 1
C1s2	Complement component 1, s subcomponent 2
C2	Complement C2 Complement C2b fragment Complement C2a fragment
C3	Complement C3 Complement C3 beta chain C3-beta-c Complement C3 alpha chain C3a anaphylatoxin Acylation stimulating protein Complement C3b alpha' chain Complement C3c alpha' chain fragment 1 Complement C3dg fragment Complement C3g fragment Complement C3d fragment Complement C3f fragment Complement C3c alpha' chain fragment 2
C3	Complement C3 Complement C3 beta chain C3-beta-c Complement C3 alpha chain C3a anaphylatoxin Acylation stimulating protein Complement C3b alpha' chain Complement C3c alpha' chain fragment 1 Complement C3dg fragment Complement C3g fragment Complement C3d fragment Complement C3f fragment Complement C3c alpha' chain fragment 2
C3	Complement C3 Complement C3 beta chain C3-beta-c Complement C3 alpha chain C3a anaphylatoxin Acylation stimulating protein Complement C3b alpha' chain Complement C3c alpha' chain fragment 1 Complement C3dg fragment Complement C3g fragment Complement C3d fragment Complement C3f fragment Complement C3c alpha' chain fragment 2
C4b	Complement C4-B Complement C4 beta chain Complement C4 alpha chain C4a anaphylatoxin Complement C4 gamma chain
C4bp	C4b-binding protein
C6	Complement component 6
C7	Complement component 7
C8a	Complement component C8 alpha chain
C8b	Complement component C8 beta chain
C8g	Complement component C8 gamma chain
C9	Complement C9
Cab39	Mus musculus calcium binding protein 39 (Cab39), transcript variant 3, mRNA.
Cacna2d1	Voltage-dependent calcium channel subunit alpha-2/delta-1 Voltage-dependent calcium channel subunit alpha-2-1 Voltage-dependent calcium channel subunit delta-1
Cacybp	Calcyclin-binding protein
Cadm1	Cell adhesion molecule 1
Cadm3	Cell adhesion molecule 3
Cald1	Caldesmon 1
Calm3	Calmodulin-1
Calm4	Calmodulin-4
Calr	Calreticulin
Calr4	Calreticulin 4
Calu	Calumenin
Camk1	Calcium/calmodulin-dependent protein kinase I
Camk2d	Mus musculus calcium/calmodulin-dependent protein kinase II, delta (Camk2d), transcript variant 8, mRNA.
Camp	Cathelicidin antimicrobial peptide Cathelin-related antimicrobial peptide
Cand1	Cullin-associated NEDD8-dissociated protein 1
Cand2	Cullin-associated NEDD8-dissociated protein 2
Cant1	Soluble calcium-activated nucleotidase 1
Canx	Calnexin
Cap1	Mus musculus CAP, adenylate cyclase-associated protein 1 (yeast) (Cap1), transcript variant 3, mRNA.
Capn1	Calpain-1 catalytic subunit
Capn2	Calpain-2 catalytic subunit
Capn8	Calpain-8
Capns1	Calpain small subunit 1
Capza1	F-actin-capping protein subunit alpha-1
Capza2	F-actin-capping protein subunit alpha-2
Capzb	F-actin-capping protein subunit beta
Car1	Carbonic anhydrase 1
Car2	Mus musculus carbonic anhydrase 2 (Car2), transcript variant 2, mRNA.
Car3	Carbonic anhydrase 3
Carhsp1	Calcium-regulated heat stable protein 1
Cars	Cysteine--tRNA ligase, cytoplasmic
Casc4	Protein CASC4
Casp3	Caspase-3 Caspase-3 subunit p17 Caspase-3 subunit p12
Casp7	Caspase-7 Caspase-7 subunit p20 Caspase-7 subunit p11
Casq2	Mus musculus calsequestrin 2 (Casq2), transcript variant 1, mRNA.
Cast	Calpastatin
Cat	Catalase
Cavin1	Caveolae-associated protein 1
Cavin2	Caveolae-associated protein 2
Cbr1	Carbonyl reductase
Cbs	Cystathionine beta-synthase
Cbx1	Chromobox protein homolog 1
Cbx3	Chromobox protein homolog 3
Ccdc126	Coiled-coil domain-containing protein 126
Ccdc80	Coiled-coil domain-containing protein 80
Ccer2	Coiled-coil glutamate-rich protein 2
Ccl8	C-C motif chemokine 8
Cct2	Chaperonin containing Tcp1, subunit 2 (beta)
Cct3	Chaperonin containing Tcp1, subunit 3 (gamma)
Cct5	T-complex protein 1 subunit epsilon
Cct7	Chaperonin containing Tcp1, subunit 7 (eta)
Cct8	Chaperonin containing Tcp1, subunit 8 (theta)
Cd109	CD109 antigen
Cd14	Monocyte differentiation antigen CD14
Cd163	Scavenger receptor cysteine-rich type 1 protein M130 Soluble CD163
Cd177	CD177 antigen
Cd200	CD200 antigen
Cd200r1	Cell surface glycoprotein CD200 receptor 1
Cd22	CD22 molecule
Cd248	Endosialin
Cd2bp2	Mus musculus CD2 antigen (cytoplasmic tail) binding protein 2 (Cd2bp2), transcript variant 5, mRNA.
Cd300ld3	CMRF35-like molecule 3
Cd300lg	CMRF35-like molecule 9
Cd34	Hematopoietic progenitor cell antigen CD34
Cd36	Platelet glycoprotein 4
Cd44	CD44 molecule (Indian blood group)
Cd47	Leukocyte surface antigen CD47
Cd48	CD48 antigen
Cd55	Complement decay-accelerating factor, GPI-anchored
Cd55b	Complement decay-accelerating factor transmembrane isoform
Cd5l	CD5 antigen-like
Cd74	CD74 antigen (invariant polypeptide of major histocompatibility complex, class II antigen-associated)
Cd82	CD82 antigen
Cd84	CD84 antigen
Cd9	CD9 antigen
Cd93	Complement component C1q receptor
Cd96	T-cell surface protein tactile
Cd99l2	CD99 antigen-like protein 2
Cda	Cytidine deaminase
Cdc37	Hsp90 co-chaperone Cdc37 Hsp90 co-chaperone Cdc37, N-terminally processed
Cdc42	Cell division control
Cdh1	Cadherin 1
Cdh11	Cadherin-11
Cdh13	Cadherin-13
Cdh15	Cadherin-15
Cdh16	Cadherin-16
Cdh17	Cadherin-17
Cdh2	Cadherin-2
Cdh3	Cadherin-3
Cdh5	Cadherin-5
Cdh6	Cadherin-6
Cdhr2	Cadherin-related family member 2
Cdhr5	Cadherin-related family member 5
Cdv3	Protein CDV3
Ceacam2	Carcinoembryonic antigen-related cell adhesion molecule 2
Cel	Bile salt-activated lipase
Cela1	Chymotrypsin-like elastase family member 1
Cela2a	Chymotrypsin-like elastase family member 2A
Cela3b	Chymotrypsin-like elastase family member 3B
Ces1b	Carboxylesterase 1B
Ces1c	Carboxylesterase 1C
Ces1c	Carboxylesterase 1C
Ces1d	Carboxylesterase 1D
Ces1e	Carboxylesterase 1E
Ces1f	Carboxylesterase 1F
Ces1g	Liver carboxylesterase 1
Ces2a	Pyrethroid hydrolase Ces2a
Ces2c	Acylcarnitine hydrolase
Ces2e	Pyrethroid hydrolase Ces2e
Ces2g	Carboxylesterase 2G
Ces3a	Carboxylesterase 3A
Ces3b	Carboxylesterase 3B
Cfd	Complement factor D
Cfh	Complement factor H
Cfhr1	Complement factor H-related 1
Cfhr2	Complement factor H-related 2
Cfi	Mus musculus complement component factor i (Cfi), transcript variant 2, mRNA.
Cfl1	Cofilin-1
Cfl2	Cofilin-2
Cfp	Complement factor properdin
Cgref1	Cell growth regulator with EF hand domain protein 1 isoform 2
Chad	Chondroadherin
Chga	Chromogranin-A Pancreastatin Beta-granin WE-14 Catestatin GE-25 Serpinin-RRG Serpinin p-Glu serpinin
Chgb	Chromogranin B
Chia1	Acidic mammalian chitinase
Chid1	Chitinase domain-containing protein 1
Chil1	Chitinase-3-like protein 1
Chil3	Chitinase-like protein 3
Chit1	Chitotriosidase-1
Chl1	Neural cell adhesion molecule L1-like protein Processed neural cell adhesion molecule L1-like protein
Chordc1	Cysteine and histidine-rich domain-containing protein 1
Chpf2	Chondroitin polymerizing factor 2
Chrd	Mus musculus chordin (Chrd), transcript variant 3, mRNA.
Chrdl1	Mus musculus chordin-like 1 (Chrdl1), transcript variant 3, mRNA.
Chrdl2	Chordin like 2
Chst11	Carbohydrate sulfotransferase 11
Chst12	Carbohydrate sulfotransferase 12
Chst14	Carbohydrate sulfotransferase 14
Chst15	Carbohydrate sulfotransferase 15
Chst2	Carbohydrate sulfotransferase 2
Chst3	Carbohydrate sulfotransferase 3
Chsy1	Chondroitin sulfate synthase 1
Cilp	Cartilage intermediate layer protein
Cilp2	Cartilage intermediate layer protein 2 Cartilage intermediate layer protein 2 C1 Cartilage intermediate layer protein 2 C2
Ckb	Creatine kinase B-type
Ckm	Creatine kinase, muscle
Ckmt1	Creatine kinase, mitochondrial 1, ubiquitous
Ckmt2	Creatine kinase S-type, mitochondrial
Clca1	Calcium-activated chloride channel regulator 1
Clca3a1	Calcium-activated chloride channel regulator 3A-1
Clec10a	C-type lectin domain family 10 member A
Clec11a	C-type lectin domain family 11 member A
Clec14a	C-type lectin domain family 14 member A
Clec2d	C-type lectin domain family 2 member D
Clec3b	C-type lectin domain family 3, member b
Clec4f	C-type lectin domain family 4 member F
Clec5a	C-type lectin domain family 5 member A
Clic1	Chloride intracellular channel protein 1
Clic4	Chloride intracellular channel protein 4
Cln5	Ceroid-lipofuscinosis neuronal Ceroid-lipofuscinosis neuronal , secreted form
Clstn1	Calsyntenin-1 Soluble Alc-alpha CTF1-alpha
Clstn3	Mus musculus calsyntenin 3 (Clstn3), transcript variant 2, mRNA.
Clta	Clathrin light chain A
Cltb	Clathrin light chain B
Cltc	Mus musculus clathrin, heavy polypeptide (Hc) (Cltc), transcript variant 1, mRNA.
Clu	Clusterin Clusterin beta chain Clusterin alpha chain
Cmah	Cytidine monophosphate-N-acetylneuraminic acid hydroxylase
Cmbl	Carboxymethylenebutenolidase homolog
Cmpk1	Cytidine/uridine monophosphate kinase 1
Cndp2	Cytosolic non-specific dipeptidase
Cnmd	Leukocyte cell-derived chemotaxin 1 Chondrosurfactant protein Chondromodulin-1
Cnn2	Calponin-2
Cnpy2	Protein canopy homolog 2
Cnpy3	Protein canopy homolog 3
Cnpy4	Protein canopy homolog 4
Cntfr	Ciliary neurotrophic factor receptor subunit alpha
Cntn1	Mus musculus contactin 1 (Cntn1), transcript variant 4, mRNA.
Cntn3	Contactin-3
Coch	Cochlin
Col11a1	Collagen alpha-1(XI) chain
Col11a2	Collagen alpha-2(XI) chain
Col12a1	Collagen alpha-1(XII) chain
Col14a1	Collagen alpha-1(XIV) chain
Col15a1	Collagen alpha-1(XV) chain Restin
Col18a1	Collagen alpha-1(XVIII) chain Endostatin Non-collagenous domain 1
Col1a1	Collagen alpha-1(I) chain
Col1a2	Collagen alpha-2(I) chain
Col2a1	Collagen alpha-1(II) chain Collagen alpha-1(II) chain Chondrocalcin
Col3a1	Collagen alpha-1(III) chain
Col4a2	Collagen alpha-2(IV) chain Canstatin
Col5a1	Collagen alpha-1(V) chain
Col5a2	Collagen alpha-2(V) chain
Col5a3	Collagen, type V, alpha 3
Col6a1	Collagen alpha-1(VI) chain
Col6a2	Mus musculus collagen, type VI, alpha 2 (Col6a2), transcript variant 2, mRNA.
Col6a2	Mus musculus collagen, type VI, alpha 2 (Col6a2), transcript variant 2, mRNA.
Col6a3	Collagen, type VI, alpha 3
Col6a4	Collagen alpha-4(VI) chain
Col6a5	Collagen type VI alpha 5 chain
Col6a6	Collagen alpha-6(VI) chain
Col9a1	Collagen type IX alpha 1 chain
Colec10	Collectin-10
Colec11	Collectin subfamily member 11
Colec12	Collectin-12
Comp	Cartilage oligomeric matrix protein
Comt	Catechol O-methyltransferase
Copa	Coatomer subunit alpha Xenin Proxenin
Copb1	Coatomer subunit beta
Copb2	Coatomer subunit beta'
Cope	Coatomer subunit epsilon
Copg2	Coatomer subunit gamma-2
Cops2	COP9 signalosome complex subunit 2
Cops3	COP9 signalosome complex subunit 3
Cops4	COP9 signalosome complex subunit 4
Cops5	COP9 signalosome complex subunit 5
Cops6	COP9 signalosome complex subunit 6
Cops7a	Mus musculus COP9 signalosome subunit 7A (Cops7a), transcript variant 4, mRNA.
Cops8	COP9 signalosome complex subunit 8
Coro1a	Coronin-1A
Coro1b	Coronin-1B
Coro1c	Coronin-1C
Coro7	Coronin-7
Cotl1	Coactosin-like protein
Cox5a	Cytochrome c oxidase subunit 5A, mitochondrial
Cp	Ceruloplasmin
Cp	Ceruloplasmin
Cpa1	Carboxypeptidase A1
Cpa2	Carboxypeptidase A2
Cpb1	Carboxypeptidase B1 (tissue)
Cpb2	Carboxypeptidase B2
Cpd	Carboxypeptidase D
Cpe	Carboxypeptidase E
Cped1	Cadherin-like and PC-esterase domain containing 1
Cpn1	Carboxypeptidase N, polypeptide 1
Cpn2	Carboxypeptidase N subunit 2
Cpq	Carboxypeptidase Q
Cps1	Carbamoyl-phosphate synthase
Cr2	Complement C3d receptor 2
Crb2	Protein crumbs homolog 2
Creb3l3	Cyclic AMP-responsive element-binding protein 3-like protein 3 Processed cyclic AMP-responsive element-binding protein 3-like protein 3
Creg1	Protein CREG1
Creld1	Cysteine-rich with EGF-like domain protein 1
Creld2	Cysteine-rich with EGF-like domain protein 2
Crip1	Cysteine-rich protein 1
Crip2	Cysteine-rich protein 2
Crisp1	Cysteine-rich secretory protein 1
Crk	Adapter molecule crk
Crocc	Rootletin
Crocc2	Ciliary rootlet coiled-coil, rootletin family member 2
Crp	C-reactive protein
Crtac1	Mus musculus cartilage acidic protein 1 (Crtac1), transcript variant 2, mRNA.
Cryab	Alpha-crystallin B chain
Cryl1	Lambda-crystallin homolog
Cryz	Quinone oxidoreductase
Cs	Citrate synthase, mitochondrial
Csad	Cysteine sulfinic acid decarboxylase
Cse1l	Exportin-2
Csf1	Macrophage colony-stimulating factor 1 Processed macrophage colony-stimulating factor 1
Csf1r	Macrophage colony-stimulating factor 1 receptor
Csf2ra	Granulocyte-macrophage colony-stimulating factor receptor subunit alpha
Csnk2a1	Casein kinase II subunit alpha
Cspg4	Chondroitin sulfate proteoglycan 4
Csrp1	Cysteine and glycine-rich protein 1
Csrp3	Cysteine and glycine-rich protein 3
Cst3	Cystatin-C
Cst6	Cystatin E/M
Cstb	Cystatin-B
Ctbs	Di-N-acetylchitobiase
Ctgf	Connective tissue growth factor
Cthrc1	Collagen triple helix repeat-containing protein 1
Ctla2a	Protein CTLA-2-alpha
Ctrb1	Chymotrypsinogen B Chymotrypsin B chain A Chymotrypsin B chain B Chymotrypsin B chain C
Ctrc	Chymotrypsin-C
Ctrl	Chymotrypsin-like
Ctsa	Cathepsin A
Ctsb	Cathepsin B
Ctsd	Cathepsin D
Ctse	Cathepsin E
Ctsh	Cathepsin H
Ctsl	Cathepsin L
Ctso	Cathepsin O
Ctss	Cathepsin S
Ctsz	Cathepsin Z
Cul1	Mus musculus cullin 1 (Cul1), transcript variant 3, mRNA.
Cuta	Protein CutA
Cxcl12	Stromal cell-derived factor 1
Cxcl16	C-X-C motif chemokine 16
Cxcl5	C-X-C motif chemokine 5 GCP-2(1-78) GCP-2(9-78)
Cyb5a	Cytochrome b5
Cyb5r3	NADH-cytochrome b5 reductase 3 NADH-cytochrome b5 reductase 3 membrane-bound form NADH-cytochrome b5 reductase 3 soluble form
Cygb	Cytoglobin
Cyp27a1	Sterol 26-hydroxylase, mitochondrial
Cyp46a1	Cholesterol 24-hydroxylase
Cytl1	Cytokine-like 1
D10Jhu81e	ES1 protein homolog, mitochondrial
D430041D05Rik	KIAA1549 like
D630045J12Rik	UPF0606 protein KIAA1549
Dag1	Dystroglycan Alpha-dystroglycan Beta-dystroglycan
Dars	Aspartate--tRNA ligase, cytoplasmic
Dbh	Dopamine beta-hydroxylase Soluble dopamine beta-hydroxylase
Dbi	Diazepam binding inhibitor
Dbnl	Drebrin-like protein
Dchs1	Protocadherin-16
Dcn	Decorin
Dcps	m7GpppX diphosphatase
Dcun1d1	DCN1-like protein 1
Ddah2	N(G),N(G)-dimethylarginine dimethylaminohydrolase 2
Ddb1	DNA damage-binding protein 1
Ddc	Aromatic-L-amino-acid decarboxylase
Ddr1	Epithelial discoidin domain-containing receptor 1
Ddt	D-dopachrome decarboxylase
Ddx17	Probable ATP-dependent RNA helicase DDX17
Ddx39b	Spliceosome RNA helicase Ddx39b
Ddx3y	ATP-dependent RNA helicase DDX3Y
Dgcr2	Integral membrane protein DGCR2/IDD
Dhdh	Trans-1,2-dihydrobenzene-1,2-diol dehydrogenase
Dhrs11	Dehydrogenase/reductase SDR family member 11
Dhx15	Pre-mRNA-splicing factor ATP-dependent RNA helicase DHX15
Dhx9	DExH-box helicase 9
Diaph1	Protein diaphanous homolog 1
Dkk3	Dickkopf-related protein 3
Dld	Dihydrolipoyl dehydrogenase, mitochondrial
Dlk1	Delta like non-canonical Notch ligand 1
Dmbt1	Mus musculus deleted in malignant brain tumors 1 (Dmbt1), transcript variant 1, mRNA.
Dmkn	Dermokine
Dmp1	Dentin matrix acidic phosphoprotein 1
Dnajb11	DnaJ homolog subfamily B member 11
Dnajb4	DnaJ homolog subfamily B member 4
Dnajc3	DnaJ homolog subfamily C member 3
Dnase1	Mus musculus deoxyribonuclease I (Dnase1), transcript variant 2, mRNA.
Dnase1l3	Deoxyribonuclease gamma
Dnase2b	Deoxyribonuclease-2-beta
Dner	Delta and Notch-like epidermal growth factor-related receptor
Dnm1l	Dynamin-1-like protein
Dnm2	Mus musculus dynamin 2 (Dnm2), transcript variant 5, mRNA.
Dnpep	Aspartyl aminopeptidase
Dpep1	Dipeptidase 1
Dpep2	Dipeptidase 2
Dpp3	Dipeptidyl peptidase 3
Dpp4	Dipeptidyl peptidase 4 Dipeptidyl peptidase 4 membrane form Dipeptidyl peptidase 4 soluble form
Dpp7	Dipeptidyl peptidase 2
Dpp9	Dipeptidyl peptidase 9
Dpt	Dermatopontin
Dpyd	Dihydropyrimidine dehydrogenase
Dpys	Dihydropyrimidinase
Dpysl2	Dihydropyrimidinase-related protein 2
Drap1	Dr1-associated corepressor
Drc1	Dynein regulatory complex protein 1
Dsc1	Desmocollin-1
Dsc2	Desmocollin-2
Dsc3	Desmocollin-3
Dsg2	Desmoglein-2
Dsg3	Desmoglein 3
Dspp	Dentin sialophosphoprotein
Dstn	Destrin
Dusp3	Dual specificity protein phosphatase 3
Dync1h1	Cytoplasmic dynein 1 heavy chain 1
Ear6	Adhesion G-protein coupled receptor V1
Ece1	Endothelin-converting enzyme 1
Eea1	Early endosome antigen 1
Eef1a1	Elongation factor 1-alpha 1
Eef1a2	Elongation factor 1-alpha 2
Eef1b2	Elongation factor 1-beta
Eef1d	Eukaryotic translation elongation factor 1 delta
Eef1g	Elongation factor 1-gamma
Eef2	Elongation factor 2
Efcab14	EF-hand calcium-binding domain-containing protein 14
Efemp1	EGF-containing fibulin-like extracellular matrix protein 1
Efemp2	EGF-containing fibulin-like extracellular matrix protein 2
Efhd2	EF-hand domain family member D2
Efna1	Ephrin-A1 Ephrin-A1, secreted form
Efnb2	Ephrin-B2
Egfr	Epidermal growth factor receptor
Ehd1	EH domain-containing protein 1
Ehd2	EH domain-containing protein 2
Ehd4	EH domain-containing protein 4
Eif1a	Eukaryotic translation initiation factor 1A
Eif2a	Eukaryotic translation initiation factor 2A Eukaryotic translation initiation factor 2A, N-terminally processed
Eif2ak3	Eukaryotic translation initiation factor 2 alpha kinase 3
Eif2s3x	Eukaryotic translation initiation factor 2 subunit 3, X-linked
Eif3a	Eukaryotic translation initiation factor 3 subunit A
Eif3b	Eukaryotic translation initiation factor 3 subunit B
Eif3f	Eukaryotic translation initiation factor 3 subunit F
Eif3g	Eukaryotic translation initiation factor 3 subunit G
Eif3j1	Eukaryotic translation initiation factor 3 subunit J-A
Eif4a1	Eukaryotic initiation factor 4A-I
Eif4b	Eukaryotic translation initiation factor 4B
Eif4g1	Eukaryotic translation initiation factor 4 gamma 1
Eif4h	Eukaryotic translation initiation factor 4H
Eif5	Eukaryotic translation initiation factor 5
Eif5a	Eukaryotic translation initiation factor 5A-1
Eif6	Eukaryotic translation initiation factor 6
Eln	Elastin
Elob	Elongin-B
Emilin1	EMILIN-1
Emilin2	Mus musculus elastin microfibril interfacer 2 (Emilin2), transcript variant 3, mRNA.
Eml2	Mus musculus echinoderm microtubule associated protein like 2 (Eml2), transcript variant 3, mRNA.
Enah	ENAH, actin regulator
Eng	Endoglin
Engase	Mus musculus endo-beta-N-acetylglucosaminidase (Engase), transcript variant 2, mRNA.
Eno1b	Enolase 1B, retrotransposed
Eno2	Gamma-enolase
Eno3	Beta-enolase
Enpep	Glutamyl aminopeptidase
Enpp1	Ectonucleotide pyrophosphatase/phosphodiesterase family member 1 isoform 3
Enpp2	Ectonucleotide pyrophosphatase/phosphodiesterase family member 2
Enpp3	Ectonucleotide pyrophosphatase/phosphodiesterase family member 3 Alkaline phosphodiesterase I Nucleotide pyrophosphatase
Enpp4	Mus musculus ectonucleotide pyrophosphatase/phosphodiesterase 4 (Enpp4), transcript variant 2, mRNA.
Enpp5	Mus musculus ectonucleotide pyrophosphatase/phosphodiesterase 5 (Enpp5), transcript variant 7, mRNA.
Entpd5	Ectonucleoside triphosphate diphosphohydrolase 5
Entpd7	Ectonucleoside triphosphate diphosphohydrolase 7
Epb41	Erythrocyte membrane protein band 4.1
Epb41l2	Mus musculus erythrocyte membrane protein band 4.1 like 2 (Epb41l2), transcript variant 3, mRNA.
Epcam	Epithelial cell adhesion molecule
Epdr1	Mammalian ependymin-related protein 1
Epha1	Ephrin type-A receptor 1
Epha3	EPH receptor A3
Epha4	Ephrin type-A receptor 4
Epha7	Ephrin type-A receptor 7
Ephb4	Ephrin type-B receptor 4
Ephx2	Bifunctional epoxide hydrolase 2 Cytosolic epoxide hydrolase 2 Lipid-phosphate phosphatase
Erap1	Endoplasmic reticulum aminopeptidase 1
Erh	Enhancer of rudimentary homolog
Erp44	Endoplasmic reticulum resident protein 44
Esam	Endothelial cell-selective adhesion molecule
Esd	S-formylglutathione hydrolase
Esm1	Endothelial cell-specific molecule 1
Etf1	Eukaryotic peptide chain release factor subunit 1
Etfa	Electron transfer flavoprotein subunit alpha, mitochondrial
Etfb	Electron transfer flavoprotein subunit beta
Evl	Ena/VASP-like protein
Ext1	Exostosin-1
Ext2	Mus musculus exostoses (multiple) 2 (Ext2), transcript variant 1, mRNA.
Extl1	Exostosin-like 1
Extl2	Exostosin-like 2
Ezr	Ezrin
F10	Coagulation factor X Factor X light chain Factor X heavy chain Activated factor Xa heavy chain
F11	Coagulation factor XI Coagulation factor XIa heavy chain Coagulation factor XIa light chain
F11r	Junctional adhesion molecule A
F12	Coagulation factor XII Coagulation factor XIIa heavy chain Coagulation factor XIIa light chain
F13a1	Coagulation factor XIII A chain
F13b	Coagulation factor XIII B chain
F2	Prothrombin Activation peptide fragment 1 Activation peptide fragment 2 Thrombin light chain Thrombin heavy chain
F2	Prothrombin Activation peptide fragment 1 Activation peptide fragment 2 Thrombin light chain Thrombin heavy chain
F5	Coagulation factor V Coagulation factor V heavy chain Coagulation factor V light chain
F7	Coagulation factor VII Factor VII light chain Factor VII heavy chain
F8	Coagulation factor VIII
F9	Coagulation factor IX Coagulation factor IXa light chain Coagulation factor IXa heavy chain
Fabp1	Fatty acid-binding protein, liver
Fabp2	Fatty acid-binding protein, intestinal
Fabp3	Fatty acid-binding protein, heart
Fabp4	Fatty acid-binding protein, adipocyte
Fabp5	Fatty acid-binding protein, epidermal
Fabp6	Gastrotropin
Fah	Fumarylacetoacetase
Fahd1	Acylpyruvase FAHD1, mitochondrial
Fam129a	Protein Niban
Fam129b	Niban-like protein 1
Fam20c	Extracellular serine/threonine protein kinase FAM20C
Fam234a	Protein FAM234A
Fam3c	Protein FAM3C
Fam49b	Protein FAM49B
Fap	Prolyl endopeptidase FAP Antiplasmin-cleaving enzyme FAP, soluble form
Farsb	Phenylalanine--tRNA ligase beta subunit
Fasn	Fatty acid synthase
Fat1	FAT atypical cadherin 1
Fat4	Protocadherin Fat 4
Fbln1	Mus musculus fibulin 1 (Fbln1), transcript variant 2, mRNA.
Fbln1	Mus musculus fibulin 1 (Fbln1), transcript variant 2, mRNA.
Fbln2	Fibulin-2
Fbln5	Fibulin-5
Fbln7	Fibulin-7
Fbn1	Fibrillin-1 Asprosin
Fbp1	Fructose-1,6-bisphosphatase 1
Fbp2	Fructose-1,6-bisphosphatase isozyme 2
Fcgbp	VWFD domain-containing protein
Fcgr2b	Low affinity immunoglobulin gamma Fc region receptor II
Fcgrt	Mus musculus Fc receptor, IgG, alpha chain transporter (Fcgrt), transcript variant 2, mRNA.
Fcna	Ficolin-1
Fdps	Farnesyl pyrophosphate synthase
Fermt3	Fermitin family homolog 3
Fetub	Fetuin-B
Fga	Fibrinogen alpha chain Fibrinopeptide A Fibrinogen alpha chain
Fgb	Fibrinogen beta chain Fibrinopeptide B Fibrinogen beta chain
Fgf15	Fibroblast growth factor 15
Fgfr1	Fibroblast growth factor receptor 1
Fgfr1	Fibroblast growth factor receptor 1
Fgfr3	Mus musculus fibroblast growth factor receptor 3 (Fgfr3), transcript variant 6, mRNA.
Fgfr4	fibroblast growth factor receptor 4
Fgg	Fibrinogen gamma chain
Fggy	FGGY carbohydrate kinase domain-containing protein
Fgl1	Fibrinogen like 1
Fgl2	Fibroleukin
Fh1	Fumarate hydratase, mitochondrial
Fhl1	Four and a half LIM domains protein 1
Fis1	Mitochondrial fission 1 protein
Fkbp10	Peptidyl-prolyl cis-trans isomerase FKBP10
Fkbp1a	Peptidyl-prolyl cis-trans isomerase FKBP1A
Fkbp2	Peptidyl-prolyl cis-trans isomerase FKBP2
Fkbp4	Peptidyl-prolyl cis-trans isomerase FKBP4 Peptidyl-prolyl cis-trans isomerase FKBP4, N-terminally processed
Flg	Filaggrin
Flna	Filamin-A
Flnb	Filamin-B
Flnc	Filamin-C
Flt3	Fms related tyrosine kinase 3
Flt4	Vascular endothelial growth factor receptor 3
Fmod	Fibromodulin
Fn1	Fibronectin Anastellin
Fn1	Fibronectin Anastellin
Fn3krp	Ketosamine-3-kinase
Fnta	Protein farnesyltransferase/geranylgeranyltransferase type-1 subunit alpha
Fras1	Extracellular matrix protein FRAS1
Fscn1	Fascin
Fstl1	Follistatin-related protein 1
Ftcd	Formimidoyltransferase-cyclodeaminase Glutamate formimidoyltransferase Formimidoyltetrahydrofolate cyclodeaminase
Fth1	Ferritin heavy chain Ferritin heavy chain, N-terminally processed
Ftl1	Ferritin light chain 1
Fuca1	Tissue alpha-L-fucosidase
Fuca2	Mus musculus fucosidase, alpha-L- 2, plasma (Fuca2), transcript variant 2, mRNA.
Fus	RNA-binding protein FUS
Fut11	Alpha-(1,3)-fucosyltransferase 11
Fut8	Alpha-(1,6)-fucosyltransferase
Fxyd2	FXYD domain-containing ion transport regulator 2
Fxyd3	FXYD domain-containing ion transport regulator 3
Fyb	FYN-binding protein 1
G6pdx	Glucose-6-phosphate 1-dehydrogenase X
Gaa	Lysosomal alpha-glucosidase
Gabarap	Gamma-aminobutyric acid receptor-associated protein
Gabarapl2	Gamma-aminobutyric acid receptor-associated protein-like 2
Gal	Galanin peptides Galanin Galanin message-associated peptide
Galc	Galactocerebrosidase
Galm	Aldose 1-epimerase
Galns	N-acetylgalactosamine-6-sulfatase
Galnt1	Polypeptide N-acetylgalactosaminyltransferase 1 Polypeptide N-acetylgalactosaminyltransferase 1 soluble form
Galnt10	Polypeptide N-acetylgalactosaminyltransferase 10
Galnt18	Polypeptide N-acetylgalactosaminyltransferase 18
Galnt2	Polypeptide N-acetylgalactosaminyltransferase 2 Polypeptide N-acetylgalactosaminyltransferase 2 soluble form
Galnt4	Polypeptide N-acetylgalactosaminyltransferase 4
Galnt5	Polypeptide N-acetylgalactosaminyltransferase 5
Galnt7	N-acetylgalactosaminyltransferase 7
Ganab	Neutral alpha-glucosidase AB
Gapdh	Glyceraldehyde-3-phosphate dehydrogenase
Gars	Glycine--tRNA ligase
Gart	Mus musculus phosphoribosylglycinamide formyltransferase (Gart), transcript variant 2, mRNA.
Gas1	Growth arrest-specific protein 1
Gas6	Growth arrest-specific protein 6
Gba	Glucosylceramidase
Gbe1	1,4-alpha-glucan-branching enzyme
Gbp11	Mus musculus guanylate binding protein 11 (Gbp11), transcript variant 1, mRNA.
Gbp2	Guanylate-binding protein 2
Gbp3	Mus musculus guanylate binding protein 3 (Gbp3), transcript variant 4, mRNA.
Gbp9	Guanylate-binding protein 9
Gc	Vitamin D-binding protein
Gcg	Glucagon Glicentin Glicentin-related polypeptide Oxyntomodulin Glucagon Glucagon-like peptide 1 Glucagon-like peptide 1(7-37) Glucagon-like peptide 1(7-36) Glucagon-like peptide 2
Gckr	Glucokinase regulatory protein
Gclc	Glutamate--cysteine ligase catalytic subunit
Gclm	Glutamate--cysteine ligase regulatory subunit
Gcnt1	Beta-1,3-galactosyl-O-glycosyl-glycoprotein beta-1,6-N-acetylglucosaminyltransferase
Gcnt2	N-acetyllactosaminide beta-1,6-N-acetylglucosaminyl-transferase
Gcnt2	N-acetyllactosaminide beta-1,6-N-acetylglucosaminyl-transferase
Gda	Guanine deaminase
Gdf2	Growth/differentiation factor 2
Gdi1	Rab GDP dissociation inhibitor alpha
Gdi2	Rab GDP dissociation inhibitor beta
Gfra2	GDNF family receptor alpha-2
Gfy	Golgi-associated olfactory signaling regulator
Ggh	Gamma-glutamyl hydrolase
Ggt5	Glutathione hydrolase 5 proenzyme Glutathione hydrolase 5 heavy chain Glutathione hydrolase 5 light chain
Ggt6	Glutathione hydrolase 6 Glutathione hydrolase 6 heavy chain Glutathione hydrolase 6 light chain
Ggta1	N-acetyllactosaminide alpha-1,3-galactosyltransferase
Gh	Somatotropin
Ghr	Growth hormone receptor Growth hormone-binding protein
Ghrl	Appetite-regulating hormone Ghrelin Obestatin
Gimap4	GTPase IMAP family member 4
Git2	ARF GTPase-activating protein GIT2
Gk	Mus musculus glycerol kinase (Gk), transcript variant 5, mRNA.
Gkn1	Gastrokine 1
Gkn2	Gastrokine-2
Glce	D-glucuronyl C5-epimerase
Glg1	Golgi apparatus protein 1
Glo1	Lactoylglutathione lyase
Glod4	Glyoxalase domain-containing protein 4
Glrx	Glutaredoxin-1
Glrx3	Glutaredoxin-3
Gltpd2	Glycolipid transfer protein domain-containing protein 2
Glud1	Glutamate dehydrogenase 1, mitochondrial
Glul	Glutamine synthetase
Glycam1	Glycosylation-dependent cell adhesion molecule 1
Gm10053	Predicted gene 10053
Gm14548	Mus musculus paired-Ig-like receptor A11 (Pira11), mRNA.
Gm15448	Predicted gene 15448
Gm16519	Predicted gene 16519
Gm20390	Nucleoside diphosphate kinase
Gm20547	C3/C5 convertase
Gm20730	Predicted gene, 20730
Gm2a	Ganglioside GM2 activator
Gm43302	Predicted gene 43302
Gm4788	Complement factor H-related protein C isoform 2
Gm5938	Predicted gene 5938
Gm6619	Mus musculus otolin-1-like (LOC102638913), mRNA.
Gm7298	Predicted gene 7298
Gm8797	Predicted pseudogene 8797
Gm94	Predicted gene 94
Gm9493	Predicted gene 9493
Gmds	GDP-mannose 4, 6-dehydratase
Gmfb	Glia maturation factor, beta
Gmpr	Guanosine monophosphate reductase
Gmps	GMP synthase
Gnai2	Guanine nucleotide binding protein (G protein), alpha inhibiting 2
Gnb2	Guanine nucleotide binding protein (G protein), beta 2
Gng5	Guanine nucleotide binding protein (G protein), gamma 5
Gnmt	Glycine N-methyltransferase
Gnpda1	Glucosamine-6-phosphate deaminase 1
Gnpda2	Glucosamine-6-phosphate deaminase 2
Gnptg	N-acetylglucosamine-1-phosphotransferase, gamma subunit
Gns	Glucosamine (N-acetyl)-6-sulfatase
Golim4	Golgi integral membrane protein 4
Golm1	Golgi membrane protein 1
Got1	Glutamic-oxaloacetic transaminase 1, soluble
Got2	Glutamatic-oxaloacetic transaminase 2, mitochondrial
Gp1ba	Glycoprotein 1b, alpha polypeptide
Gp1bb	Glycoprotein Ib, beta polypeptide
Gp2	Glycoprotein 2 (zymogen granule membrane)
Gp5	Glycoprotein V platelet
Gp6	Platelet glycoprotein VI
Gpc1	Glypican 1
Gpc4	Glypican 4
Gpd1	Glycerol-3-phosphate dehydrogenase 1 (soluble)
Gpd1l	Glycerol-3-phosphate dehydrogenase 1-like
Gpi1	Glucose phosphate isomerase 1
Gpld1	Glycosylphosphatidylinositol specific phospholipase D1
Gpm6a	Glycoprotein m6a
Gpnmb	Transmembrane glycoprotein NMB
Gps1	G protein pathway suppressor 1
Gpt	Glutamic pyruvic transaminase, soluble
Gpx1	Mus musculus glutathione peroxidase 1 (Gpx1), transcript variant 2, mRNA.
Gpx3	Glutathione peroxidase 3
Gpx4	Phospholipid hydroperoxide glutathione peroxidase, mitochondrial
Gpx5	Epididymal secretory glutathione peroxidase
Gpx6	Glutathione peroxidase 6
Grb2	Growth factor receptor-bound protein 2
Grhpr	Glyoxylate reductase/hydroxypyruvate reductase
Grn	Granulin
Gsdmd	Gasdermin-D Gasdermin-D, N-terminal Gasdermin-D, C-terminal
Gsn	Gelsolin
Gsn	Gelsolin
Gspt1	G1 to S phase transition 1
Gsr	Glutathione reductase, mitochondrial
Gss	Glutathione synthetase
Gsta3	Glutathione S-transferase A3
Gsta4	Glutathione S-transferase A4
Gstm1	Glutathione S-transferase Mu 1
Gstm2	Glutathione S-transferase Mu 2
Gstm3	Glutathione S-transferase Mu 3
Gstm5	Glutathione S-transferase Mu 5
Gsto1	Glutathione S-transferase omega-1
Gstp1	Glutathione S-transferase P 1
Gstt1	Glutathione S-transferase theta-1
Gstt2	Glutathione S-transferase theta-2
Gstt3	Mus musculus glutathione S-transferase, theta 3 (Gstt3), transcript variant 2, mRNA.
Gstz1	Maleylacetoacetate isomerase
Gtpbp1	GTP-binding protein 1
Guca2a	Guanylin
Guca2b	Guanylate cyclase activator 2B Uroguanylin
Gusb	Glucuronidase, beta
Gxylt1	Glucoside xylosyltransferase 1
Gys1	Glycogen
H2-Aa	H-2 class II histocompatibility antigen, A-B alpha chain
H2-Ab1	Histocompatibility 2, class II antigen A, beta 1
H2afy	Core histone macro-H2A.1
H2afz	Histone H2A.Z
H2-D1	H-2 class I histocompatibility antigen, D-B alpha chain
H2-Q1	Mus musculus histocompatibility 2, Q region locus 1 (H2-Q1), transcript variant 2, mRNA.
H2-Q10	H-2 class I histocompatibility antigen, Q10 alpha chain
H2-Q4	Histocompatibility 2, Q region locus 4
H2-Q6	Histocompatibility 2, Q region locus 6
H2-Q7	Mus musculus histocompatibility 2, Q region locus 9 (H2-Q9), mRNA.
H2-T24	Histocompatibility 2, T region locus 24
H3f3a	Histone H3.3
H60b	Histocompatibility antigen 60b
H6pd	Hexose-6-phosphate dehydrogenase (glucose 1-dehydrogenase)
Haao	3-hydroxyanthranilate 3,4-dioxygenase
Habp2	Mus musculus hyaluronic acid binding protein 2 (Habp2), transcript variant 1, mRNA.
Hacl1	2-hydroxyacyl-CoA lyase 1
Hadh	Hydroxyacyl-coenzyme A dehydrogenase, mitochondrial
Hadha	hydroxyacyl-Coenzyme A dehydrogenase/3-ketoacyl-Coenzyme A thiolase/enoyl-Coenzyme A hydratase (trifunctional protein), alpha subunit
Hadhb	hydroxyacyl-Coenzyme A dehydrogenase/3-ketoacyl-Coenzyme A thiolase/enoyl-Coenzyme A hydratase (trifunctional protein), beta subunit
Hagh	hydroxyacyl glutathione hydrolase
Hal	Histidine ammonia-lyase
Hamp	Hepcidin
Hamp2	Hepcidin-2
Hao2	Hydroxyacid oxidase 2
Hapln1	Hyaluronan and proteoglycan link protein 1
Hapln4	Hyaluronan and proteoglycan link protein 4
Hars	Histidine--tRNA ligase, cytoplasmic
Havcr2	Hepatitis A virus cellular receptor 2 homolog
Hba-a2	hemoglobin alpha, adult chain 2
Hbb-bs	Mus musculus hemoglobin, beta adult major chain (Hbb-b1), mRNA.
Hbb-y	Hemoglobin subunit epsilon 1
Hdac2	Histone deacetylase 2
Hdgf	Hepatoma-derived growth factor
Hdhd2	Haloacid dehalogenase-like hydrolase domain-containing protein 2
Heg1	Protein HEG homolog 1
Heg1	Protein HEG homolog 1
Hepacam2	HEPACAM family member 2
Heph	Hephaestin
Herc4	Probable E3 ubiquitin-protein ligase HERC4
Hexa	Beta-hexosaminidase subunit alpha
Hexb	Beta-hexosaminidase subunit beta
Hfe	Hereditary hemochromatosis protein homolog
Hgd	Homogentisate 1,2-dioxygenase
Hgfac	Hepatocyte growth factor activator
Hint1	Histidine triad nucleotide-binding protein 1
Hist1h1b	Histone H1.5
Hist1h1d	Histone H1.3
Hist1h2bc	Histone H2B type 1-C/E/G
Hist1h3f	Histone H3.2
Hist1h4j	Histone H4
Hist2h2ac	Histone H2A type 2-C
Hist3h2ba	Histone H2B type 3-A
Hk1	Hexokinase-1
Hmbs	Porphobilinogen deaminase
Hmcn1	Hemicentin-1
Hmcn2	Hemicentin-2
Hmgb1	High mobility group protein B1
Hmgb2	High mobility group protein B2
Hmgcs1	Hydroxymethylglutaryl-CoA synthase, cytoplasmic
Hmgn5	High mobility group nucleosome-binding domain-containing protein 5
Hnrnpa1	Heteroous nuclear ribonucleoprotein A1 Heteroous nuclear ribonucleoprotein A1, N-terminally processed
Hnrnpa2b1	Heteroous nuclear ribonucleoproteins A2/B1
Hnrnpa3	Heteroous nuclear ribonucleoprotein A3
Hnrnpab	Heteroous nuclear ribonucleoprotein A/B
Hnrnpc	Heteroous nuclear ribonucleoproteins C1/C2
Hnrnpd	Heteroous nuclear ribonucleoprotein D0
Hnrnpf	Heteroous nuclear ribonucleoprotein F Heteroous nuclear ribonucleoprotein F, N-terminally processed
Hnrnph1	Mus musculus heteroous nuclear ribonucleoprotein H1 (Hnrnph1), transcript variant 1, mRNA.
Hnrnpk	Heteroous nuclear ribonucleoprotein K
Hnrnpl	Heteroous nuclear ribonucleoprotein L
Hnrnpm	Heteroous nuclear ribonucleoprotein M
Hnrnpr	Heteroous nuclear ribonucleoprotein R isoform a
Hnrnpu	Heteroous nuclear ribonucleoprotein U
Hnrnpul2	Heteroous nuclear ribonucleoprotein U-like protein 2
Hp	Haptoglobin Haptoglobin alpha chain Haptoglobin beta chain
Hp1bp3	Mus musculus heterochromatin protein 1, binding protein 3 (Hp1bp3), transcript variant 9, mRNA.
Hpca	Neuron-specific calcium-binding protein hippocalcin
Hpd	4-hydroxyphenylpyruvate dioxygenase
Hpn	Serine protease hepsin Serine protease hepsin non-catalytic chain Serine protease hepsin catalytic chain
Hprt	Hypoxanthine-guanine phosphoribosyltransferase
Hpse	Heparanase Heparanase 8 kDa subunit Heparanase 50 kDa subunit
Hpx	Hemopexin
Hpx	Hemopexin
Hrc	Histidine rich calcium binding protein
Hrg	Histidine rich glycoprotein
Hs3st6	Heparan sulfate glucosamine 3-O-sulfotransferase 6
Hs6st1	Heparan-sulfate 6-O-sulfotransferase 1
Hsd17b10	Hydroxysteroid 17-beta dehydrogenase 10
Hsp90aa1	Heat shock protein HSP 90-alpha
Hsp90ab1	Heat shock protein HSP 90-beta
Hsp90b1	Heat shock protein 90, beta (Grp94), member 1
Hspa13	Heat shock 70 kDa protein 13
Hspa1a	Heat shock 70 kDa protein 1A
Hspa4	Heat shock protein 4
Hspa4l	Heat shock 70 kDa protein 4L
Hspa5	Heat shock protein 5
Hspa8	Heat shock cognate 71 kDa protein
Hspa9	Heat shock protein 9
Hspb1	Heat shock protein beta-1
Hspb6	Heat shock protein beta-6
Hspd1	Heat shock protein 1 (chaperonin)
Hspe1	Heat shock protein 1 (chaperonin 10)
Hspg2	Perlecan (heparan sulfate proteoglycan 2)
Hsph1	Mus musculus heat shock 105kDa/110kDa protein 1 (Hsph1), transcript variant 2, mRNA.
Htatip2	HIV-1 Tat interactive protein 2
Htra1	Serine protease HTRA1
Htra2	Serine protease HTRA2, mitochondrial
Htra3	Serine protease HTRA3
Hyal1	Mus musculus hyaluronoglucosaminidase 1 (Hyal1), transcript variant 2, mRNA.
Hyi	Hydroxypyruvate isomerase (putative)
Hyou1	Hypoxia up-regulated protein 1
Hypk	Huntingtin-interacting protein K
Iah1	Isoamyl acetate-hydrolyzing esterase 1 homolog
Icam1	Intercellular adhesion molecule 1
Icam2	Intercellular adhesion molecule 2
Icosl	Icos ligand
Ide	Insulin-degrading enzyme
Idh1	Isocitrate dehydrogenase [NADP] cytoplasmic
Idh2	Isocitrate dehydrogenase [NADP], mitochondrial
Idh3b	Isocitrate dehydrogenase 3 (NAD(+)) beta
Ids	Iduronate 2-sulfatase
Ifi30	Gamma-interferon-inducible lysosomal thiol reductase
Ifi47	Interferon gamma inducible protein 47
Ifnar2	Interferon (alpha and beta) receptor 2
Igdcc4	Immunoglobulin superfamily DCC subclass member 4
Igf1	Insulin-like growth factor I
Igf2	Insulin-like growth factor II Insulin-like growth factor II Preptin
Igf2r	Cation-independent mannose-6-phosphate receptor
Igfals	Insulin-like growth factor binding protein, acid labile subunit
Igfbp2	Insulin-like growth factor-binding protein 2
Igfbp3	Insulin-like growth factor-binding protein 3
Igfbp4	Insulin-like growth factor-binding protein 4
Igfbp5	Insulin-like growth factor-binding protein 5
Igfbp6	Insulin-like growth factor-binding protein 6
Igfbp7	Insulin like growth factor binding protein 7
Igha	Immunoglobulin heavy constant alpha
Ighg1	Ig gamma-1 chain C region secreted form
Ighm	Immunoglobulin heavy constant mu
Ighv10-1	Immunoglobulin heavy variable 10-1
Ighv1-26	Immunoglobulin heavy variable 1-26
Ighv1-31	Immunoglobulin heavy variable 1-31
Ighv14-2	Immunoglobulin heavy variable 14-2
Ighv1-47	Immunoglobulin heavy variable 1-47
Ighv1-55	Immunoglobulin heavy variable 1-55
Ighv1-82	Immunoglobulin heavy variable 1-82
Ighv2-2	Immunoglobulin heavy variable 2-2
Ighv3-1	Immunoglobulin heavy variable 3-1
Ighv3-5	Immunoglobulin heavy variable 3-5
Ighv4-1	Immunoglobulin heavy variable 4-1
Ighv5-16	Immunoglobulin heavy variable 5-16
Ighv5-6	Immunoglobulin heavy variable 5-6
Ighv5-9-1	Immunoglobulin heavy variable 5-9-1
Ighv6-3	Immunoglobulin heavy variable 6-3
Ighv6-5	Immunoglobulin heavy variable V6-5
Ighv8-12	Immunoglobulin heavy variable V8-12
Ighv8-13	Immunoglobulin heavy variable V8-13
Ighv9-3	Immunoglobulin heavy variable V9-3
Igkc	Immunoglobulin kappa constant
Igkv10-95	Immunoglobulin kappa variable 10-95
Igkv10-96	Immunoglobulin kappa variable 10-96
Igkv1-117	Immunoglobulin kappa variable 1-117
Igkv1-131	Immunoglobulin kappa variable 1-131
Igkv12-44	Immunoglobulin kappa variable 12-44
Igkv12-46	Immunoglobulin kappa variable 12-46
Igkv13-84	Immunoglobulin kappa chain variable 13-84
Igkv14-126	Immunoglobulin kappa variable 14-126
Igkv2-112	Ig kappa chain V-II region VKappa167
Igkv3-7	Immunoglobulin kappa variable 3-7
Igkv4-63	Immunoglobulin kappa variable 4-63
Igkv4-86	Immunoglobulin kappa variable 4-86
Igkv9-124	Immunoglobulin kappa chain variable 9-124
Iglc1	Immunoglobulin lambda constant 1
Iglc2	Ig lambda-2 chain C region
Iglv1	Immunoglobulin lambda variable 1
Iglv2	Ig lambda-2 chain V region
Iglv3	Immunoglobulin lambda variable 3
Ihh	Indian hedgehog
Ikbkb	Inhibitor of kappaB kinase beta
Il13ra2	Interleukin-13 receptor subunit alpha-2
Il18bp	Interleukin-18-binding protein
Il1r2	Interleukin-1 receptor type 2 Interleukin-1 receptor type 2, membrane form Interleukin-1 receptor type 2, soluble form
Il1rap	Interleukin-1 receptor accessory protein
Il1rl1	Interleukin-1 receptor-like 1
Il2rg	Cytokine receptor common subunit gamma
Il4i1	Interleukin 4 induced 1
Il4ra	Interleukin-4 receptor subunit alpha Soluble interleukin-4 receptor subunit alpha
Il6ra	Interleukin-6 receptor subunit alpha
Il6st	Interleukin-6 receptor subunit beta
Ilf2	Interleukin enhancer-binding factor 2
Ilf3	Interleukin enhancer-binding factor 3
Ilk	Integrin-linked protein kinase
Impa1	Inositol (myo)-1(or 4)-monophosphatase 1
Impa2	Inositol (myo)-1(or 4)-monophosphatase 2
Impad1	Inositol monophosphatase 3
Impdh2	Inosine-5'-monophosphate dehydrogenase 2
Inafm2	InaF motif containing 2
Inf2	Inverted formin, FH2 and WH2 domain containing
Inhbc	Inhibin beta C chain
Inmt	Indolethylamine N-methyltransferase
Inpp1	Inositol polyphosphate 1-phosphatase
Insr	Insulin receptor Insulin receptor subunit alpha Insulin receptor subunit beta
Ipo5	Importin-5
Ipo7	Importin-7
Iqgap1	Ras GTPase-activating-like protein IQGAP1
Isg15	Ubiquitin-like protein ISG15
Islr	Immunoglobulin superfamily containing leucine-rich repeat protein
Ism1	Isthmin-1
Isoc1	Isochorismatase domain-containing protein 1
Isoc2a	Isochorismatase domain-containing protein 2A
Isyna1	Inositol-3-phosphate synthase 1
Itga1	Integrin alpha-1
Itga10	Integrin subunit alpha 10
Itga11	Integrin subunit alpha 11
Itga2	Integrin alpha-2
Itga2b	Integrin alpha 2b
Itga4	Integrin subunit alpha 4
Itga5	Integrin alpha-5 Integrin alpha-5 heavy chain Integrin alpha-5 light chain
Itga6	Integrin alpha-6 Integrin alpha-6 heavy chain Integrin alpha-6 light chain
Itga9	Integrin alpha-9
Itgae	Integrin alpha E, epithelial-associated
Itgal	Integrin alpha-L
Itgam	Integrin alpha M
Itgav	Integrin alpha-V Integrin alpha-V heavy chain Integrin alpha-V light chain
Itgax	Integrin alpha-X
Itgb1	Integrin beta-1
Itgb2	Integrin beta-2
Itgb3	Integrin beta-3
Itgb5	Integrin subunit beta 5
Itgb7	Integrin beta-7
Itih1	Inter-alpha-trypsin inhibitor heavy chain H1
Itih1	Inter-alpha-trypsin inhibitor heavy chain H1
Itih2	inter-alpha trypsin inhibitor, heavy chain 2
Itih3	Inter-alpha-trypsin inhibitor heavy chain H3
Itih4	Inter alpha-trypsin inhibitor, heavy chain 4
Itih4	Inter alpha-trypsin inhibitor, heavy chain 4
Itih4	Inter alpha-trypsin inhibitor, heavy chain 4
Itih5	Inter-alpha-trypsin inhibitor heavy chain H5
Itm2b	Integral membrane protein 2B BRI2, membrane form BRI2 intracellular domain BRI2C, soluble form Bri23 peptide
Itm2c	Integral membrane protein 2C CT-BRI3
Itpa	Inosine triphosphatase (nucleoside triphosphate pyrophosphatase)
Jag2	Protein jagged-2
Jchain	Immunoglobulin J chain
Jmjd8	JmjC domain-containing protein 8
Jup	Junction plakoglobin
Kars	Lysine--tRNA ligase
Katnal2	Katanin p60 ATPase-containing subunit A-like 2
Kcp	Kielin/chordin-like protein
Kctd12	Potassium channel tetramerization domain containing 12
Kdelc1	KDEL motif-containing protein 1
Kdr	Kinase insert domain receptor
Kel	Kell blood group glycoprotein homolog
Kera	Keratocan
Khk	Ketohexokinase
Khsrp	KH-type splicing regulatory protein
Kirrel	Kin of IRRE-like protein 1
Kit	Mast/stem cell growth factor receptor Kit
Klhl41	Kelch-like protein 41
Klk1	Kallikrein-1
Klk7	Kallikrein-7
Klkb1	Plasma kallikrein Plasma kallikrein heavy chain Plasma kallikrein light chain
Kng1	Kininogen-1 Kininogen-1 heavy chain Bradykinin Kininogen-1 light chain
Kng1	Kininogen-1 Kininogen-1 heavy chain Bradykinin Kininogen-1 light chain
Kng2	Kininogen 2
Kpnb1	Importin subunit beta-1
Kremen1	Kremen protein 1
Krt1	Keratin, type II cytoskeletal 1
Krt10	Keratin 10
Krt15	Keratin 15
Krt16	Keratin 16
Krt2	Keratin, type II cytoskeletal 2 epidermal
Krt33b	Keratin, type I cuticular Ha3-II
Krt42	Keratin, type I cytoskeletal 42
Krt5	Keratin 5
Krt75	Keratin, type II cytoskeletal 75
Krt76	Keratin, type II cytoskeletal 2 oral
Krt77	Keratin 77
Krt78	Keratin 78
Krt79	Keratin, type II cytoskeletal 79
Krt83	Keratin, type II cuticular 87
Krtap16-1	Keratin-associated protein 16-1
Krtdap	Keratinocyte differentiation associated protein
Kyat1	Mus musculus kynurenine aminotransferase 1 (Kyat1), transcript variant 2, mRNA.
L1cam	L1 cell adhesion molecule
Lactb2	Endoribonuclease LACTB2
Lag3	Lymphocyte activation 3 protein
Lama1	Laminin subunit alpha 1
Lama2	Laminin subunit alpha-2
Lama3	Mus musculus laminin, alpha 3 (Lama3), transcript variant 2, mRNA.
Lamb1	Laminin subunit beta-1
Lamb2	Laminin subunit beta-2
Lamc1	Laminin subunit gamma 1
Lamp1	Lysosome-associated membrane glycoprotein 1
Lamp2	Lysosome-associated membrane glycoprotein 2
Lamtor3	Late endosomal/lysosomal adaptor, MAPK and MTOR activator 3
Lap3	Leucine aminopeptidase 3
Lasp1	LIM and SH3 domain protein 1
Layn	Layilin
Lbp	Lipopolysaccharide-binding protein
Lcat	Phosphatidylcholine-sterol acyltransferase
Lcn11	Lipocalin 11
Lcn2	Neutrophil gelatinase-associated lipocalin
Lcp1	Plastin-2
Ldha	L-lactate dehydrogenase A chain
Ldhb	L-lactate dehydrogenase B chain
Ldlr	Low-density lipoprotein receptor
Lect2	Leukocyte cell derived chemotaxin 2
Lep	Leptin
Lepr	Leptin receptor
Lfng	Beta-1,3-N-acetylglucosaminyltransferase lunatic fringe
Lgals1	Galectin-1
Lgals3	Galectin 3
Lgals3bp	Galectin-3-binding protein
Lgals7	Galectin-7
Lgals9	Galectin-9
Lgalsl	Galectin-related protein
Lgmn	Legumain
Lhpp	Phospholysine phosphohistidine inorganic pyrophosphate phosphatase
Lifr	Mus musculus leukemia inhibitory factor receptor (Lifr), transcript variant 3, mRNA.
Lifr	Mus musculus leukemia inhibitory factor receptor (Lifr), transcript variant 3, mRNA.
Lims1	Mus musculus LIM and senescent cell antigen-like domains 1 (Lims1), transcript variant 6, mRNA.
Lipa	Lysosomal acid lipase/cholesteryl ester hydrolase
Lipc	Hepatic triacylglycerol lipase
Lipg	Endothelial lipase
Lipo3	Lipase
Lman1	Protein ERGIC-53
Lman2	Vesicular integral-membrane protein VIP36
Lmna	Prelamin-A/C Lamin-A/C
Lmnb1	Lamin-B1
Loxl1	Lysyl oxidase like 1
Lpl	Lipoprotein lipase
Lrg1	Leucine rich alpha-2-glycoprotein 1
Lrig2	Leucine-rich repeats and immunoglobulin-like domains 2
Lrp1	LDL receptor related protein 1
Lrp1b	LDL receptor related protein 1B
Lrp5	Low-density lipoprotein receptor-related protein 5
Lrp6	LDL receptor related protein 6
Lrpap1	Low density lipoprotein receptor-related protein associated protein 1
Lrrc15	Leucine-rich repeat-containing protein 15
Lrrc25	Leucine rich repeat containing 25
Lrrc3	Leucine-rich repeat-containing protein 3
Lrrn1	Leucine-rich repeat neuronal protein 1
Lrrn4	Leucine-rich repeat neuronal protein 4
Lsamp	Mus musculus limbic system-associated membrane protein (Lsamp), transcript variant 2, mRNA.
Lsm14a	Protein LSM14 homolog A
Lsm8	U6 snRNA-associated Sm-like protein LSm8
Lsp1	Lymphocyte-specific protein 1
Lsr	Lipolysis-stimulated lipoprotein receptor
Lta4h	Leukotriene A-4 hydrolase
Ltbp1	Latent-transforming growth factor beta-binding protein 1
Ltbp4	Latent-transforming growth factor beta-binding protein 4
Ltf	Lactotransferrin
Luc7l	Luc7-like
Lum	Lumican
Ly6d	Lymphocyte antigen 6D
Ly6g6c	Lymphocyte antigen 6 complex, locus G6C
Ly75	Lymphocyte antigen 75
Ly96	Lymphocyte antigen 96
Lypd3	Ly6/PLAUR domain-containing protein 3
Lypla1	Acyl-protein thioesterase 1
Lyve1	Lymphatic vessel endothelial hyaluronic acid receptor 1
Lyz1	Lysozyme C-1
Lyz2	Lysozyme 2
Lzic	Protein LZIC
Macrod1	O-acetyl-ADP-ribose deacetylase MACROD1
Madcam1	Mus musculus mucosal vascular addressin cell adhesion molecule 1 (Madcam1), transcript variant 2, mRNA.
Magoh	Protein mago nashi homolog
Man1a	Mannosidase 1, alpha
Man1a2	Mannosyl-oligosaccharide 1,2-alpha-mannosidase IB
Man1c1	Mannosidase alpha class 1C member 1
Man2a1	Alpha-mannosidase 2
Man2a2	Alpha-mannosidase 2x
Man2b1	Lysosomal alpha-mannosidase
Man2b2	Epididymis-specific alpha-mannosidase
Man2c1	Alpha-mannosidase 2C1
Manba	Mannosidase beta
Manf	Mesencephalic astrocyte derived neurotrophic factor
Map2k1	Dual specificity mitogen-activated protein kinase kinase 1
Map4	Microtubule-associated protein 4
Mapk1	Mus musculus mitogen-activated protein kinase 1 (Mapk1), transcript variant 3, mRNA.
Mapk14	Mitogen-activated protein kinase 14
Mapk3	Mitogen-activated protein kinase 3
Mapre1	Microtubule-associated protein RP/EB family member 1
Mapre2	Microtubule-associated protein RP/EB family member 2
Marcks	Myristoylated alanine-rich C-kinase substrate
Masp1	Mus musculus mannan-binding lectin serine peptidase 1 (Masp1), transcript variant 1, mRNA.
Masp1	Mus musculus mannan-binding lectin serine peptidase 1 (Masp1), transcript variant 1, mRNA.
Masp2	Mannan-binding lectin serine protease 2 Mannan-binding lectin serine protease 2 A chain Mannan-binding lectin serine protease 2 B chain
Mat1a	S-adenosylmethionine synthase isoform type-1
Mat2a	Methionine adenosyltransferase II, alpha
Mb	Myoglobin
Mbl1	Mannose-binding protein A
Mbl2	Mannose-binding lectin (protein C) 2
Mbtps1	Membrane-bound transcription factor site-1 protease
Mcam	Cell surface glycoprotein MUC18
Mcfd2	Multiple coagulation factor deficiency
Mcm3	Minichromosome maintenance complex component 3
Mdh1	Malate dehydrogenase, cytoplasmic
Mdh2	Malate dehydrogenase, mitochondrial
Mdp1	Magnesium-dependent phosphatase 1
Me1	NADP-dependent malic enzyme
Mecp2	Methyl-CpG-binding protein 2
Megf10	Multiple epidermal growth factor-like domains protein 10
Megf6	Multiple EGF like domains 6
Megf9	Multiple epidermal growth factor-like domains protein 9
Memo1	Protein MEMO1
Mepe	Matrix extracellular phosphoglycoprotein
Mertk	Tyrosine-protein kinase Mer
Mesd	LRP chaperone MESD
Met	MET proto-oncogene, receptor tyrosine kinase
Metap2	Methionine aminopeptidase 2
Metrnl	Meteorin-like protein
Mfap4	Microfibril-associated glycoprotein 4
Mfge8	Milk fat globule-EGF factor 8 protein
Mfng	Beta-1,3-N-acetylglucosaminyltransferase manic fringe
Mgam	Maltase-glucoamylase
Mgam	Maltase-glucoamylase
Mgat1	Alpha-1,3-mannosyl-glycoprotein 2-beta-N-acetylglucosaminyltransferase
Mgat2	Alpha-1,6-mannosyl-glycoprotein 2-beta-N-acetylglucosaminyltransferase
Mgat5	Alpha-1,6-mannosylglycoprotein 6-beta-N-acetylglucosaminyltransferase A
Mgl2	MAGE-like protein 2
Mgp	Matrix Gla protein
Mien1	Migration and invasion enhancer 1
Mif	Macrophage migration inhibitory factor (glycosylation-inhibiting factor)
Minpp1	Multiple inositol polyphosphate phosphatase 1
Mme	Neprilysin
Mmp11	Stromelysin-3
Mmp19	Matrix metalloproteinase-19
Mmp2	72 kDa type IV collagenase PEX
Mmp3	Matrix metallopeptidase 3
Mmp8	Neutrophil collagenase
Mmp9	Matrix metalloproteinase-9
Mmrn1	Multimerin 1
Mmrn2	Multimerin-2
Mms19	MMS19 nucleotide excision repair protein homolog
Mocs3	Adenylyltransferase and sulfurtransferase MOCS3 Molybdopterin-synthase adenylyltransferase Molybdopterin-synthase sulfurtransferase
Mogs	Mannosyl-oligosaccharide glucosidase
Mpi	Mannose phosphate isomerase
Mpig6b	Megakaryocyte and platelet inhibitory receptor G6b
Mpo	Myeloperoxidase Myeloperoxidase light chain Myeloperoxidase heavy chain
Mpst	Mercaptopyruvate sulfurtransferase
Mrc1	Mannose receptor, C type 1
Mrc2	C-type mannose receptor 2
Msln	Mus musculus mesothelin (Msln), transcript variant 1, mRNA.
Msn	Moesin
Msra	Mitochondrial peptide methionine sulfoxide reductase
Msrb3	Methionine sulfoxide reductase B3
Mst1	Macrophage stimulating 1 (hepatocyte growth factor-like)
Mstn	Myostatin
Mtap	S-methyl-5'-thioadenosine phosphorylase
Mtdh	Protein LYRIC
Mthfd1	Methylenetetrahydrofolate dehydrogenase (NADP+ dependent), methenyltetrahydrofolate cyclohydrolase, formyltetrahydrofolate synthase
Mtpn	Myotrophin
Mtrf1	Peptide chain release factor 1, mitochondrial
Mttp	Microsomal triglyceride transfer protein large subunit
Mucl1	Salivary protein 2
Mug1	Murinoglobulin-1
Mug2	Murinoglobulin-2
Mup10	Major urinary protein 10
Mup20	Major urinary protein 20
Mup21	Major urinary protein 21
Mup3	Major urinary protein 3
Mup4	Major urinary protein 4
Mup5	Major urinary protein 5
Mxra8	Matrix remodeling-associated protein 8
Mybpc3	Myosin binding protein C, cardiac
Mycbp	c-Myc-binding protein
Myh1	Myosin-1
Myh6	Myosin, heavy polypeptide 6, cardiac muscle, alpha
Myh9	Myosin, heavy polypeptide 9, non-muscle
Myl12b	Myosin regulatory light chain 12B
Myl2	Myosin regulatory light chain 2, ventricular/cardiac muscle isoform
Myl3	Myosin light chain 3
Myl6	Myosin, light polypeptide 6, alkali, smooth muscle and non-muscle
Mylk	Myosin light chain kinase
Mylk4	Myosin light chain kinase family member 4
Myo1c	Unconventional myosin-Ic
Myo1d	Unconventional myosin-Id
Myo1f	Myosin IF
Myo1g	Unconventional myosin-Ig
Myoc	Myocilin
Myom2	Myomesin 2
Naa25	N-alpha-acetyltransferase 25, NatB auxiliary subunit
Naalad2	N-acetylated alpha-linked acidic dipeptidase 2
Naca	Nascent polypeptide-associated complex subunit alpha, muscle-specific form
Naga	Alpha-N-acetylgalactosaminidase
Nagk	Mus musculus N-acetylglucosamine kinase (Nagk), transcript variant 3, mRNA.
Naglu	Alpha-N-acetylglucosaminidase (Sanfilippo disease IIIB)
Nagpa	N-acetylglucosamine-1-phosphodiester alpha-N-acetylglucosaminidase
Nampt	Nicotinamide phosphoribosyltransferase
Nans	Sialic acid synthase
Nap1l1	Nucleosome assembly protein 1-like 1
Nap1l4	Nucleosome assembly protein 1-like 4
Naprt	Nicotinate phosphoribosyltransferase
Napsa	Napsin-A
Nars	Asparagine--tRNA ligase, cytoplasmic
Nasp	Nuclear autoantigenic sperm protein
Nat10	RNA cytidine acetyltransferase
Naxd	NAD(P)HX dehydratase
Naxe	NAD(P)H-hydrate epimerase
Nbl1	Neuroblastoma suppressor of tumorigenicity 1
Ncam1	Neural cell adhesion molecule 1 isoform 3
Ncam1	Neural cell adhesion molecule 1 isoform 3
Ncam2	Neural cell adhesion molecule 2
Ncl	Nucleolin
Ncstn	Nicastrin
Ndrg1	Protein NDRG1
Ndrg2	Protein NDRG2 Protein NDRG2, N-terminally processed
Ndst1	Bifunctional heparan sulfate N-deacetylase/N-sulfotransferase 1 Heparan sulfate N-deacetylase 1 Heparan sulfate N-sulfotransferase 1
Ndst2	N-deacetylase/N-sulfotransferase (heparan glucosaminyl) 2
Nectin1	Nectin-1
Nectin3	Nectin-3
Nedd8	NEDD8
Negr1	Neuronal growth regulator 1
Nell2	Mus musculus NEL-like 2 (Nell2), transcript variant 1, mRNA.
Nenf	Neudesin
Neo1	Neogenin
Ngp	Neutrophilic granule protein
Nhlrc2	NHL repeat-containing protein 2
Nhlrc3	NHL repeat containing 3
Nid1	Nidogen-1
Nid2	Nidogen-2
Nif3l1	NIF3-like protein 1
Nit1	Deaminated glutathione amidase
Nit2	Omega-amidase NIT2
Nme3	Nucleoside diphosphate kinase 3
Nomo1	Nodal modulator 1
Nono	Non-POU-domain-containing, octamer binding protein
Notch1	Neurogenic locus notch homolog protein 1 Notch 1 extracellular truncation Notch 1 intracellular domain
Notch2	Notch 2
Notch3	Neurogenic locus notch homolog protein 3 Notch 3 extracellular truncation Notch 3 intracellular domain
Notum	Palmitoleoyl-protein carboxylesterase NOTUM
Nov	Nephroblastoma overexpressed
Npc2	Epididymal secretory protein E1
Npepl1	Probable aminopeptidase NPEPL1
Npepps	Puromycin-sensitive aminopeptidase
Npl	N-acetylneuraminate lyase
Npm1	nucleophosmin 1
Npnt	Nephronectin
Nppa	Natriuretic peptide type A
Nptn	Neuroplastin
Nptx2	Neuronal pentraxin-2
Nptxr	Neuronal pentraxin receptor
Npy	Pro-neuropeptide Y Neuropeptide Y C-flanking peptide of NPY
Nqo1	NAD(P)H dehydrogenase
Nqo2	N-ribosyldihydronicotinamide quinone reductase 2
Nrbp1	Mus musculus nuclear receptor binding protein 1 (Nrbp1), transcript variant 1, mRNA.
Nrcam	Neuronal cell adhesion molecule
Nrn1	Neuritin
Nrp1	Neuropilin-1
Nrp2	Neuropilin-2
Nrxn1	Neurexin-1
Nsfl1c	NSFL1 cofactor p47
Nt5c	5'(3')-deoxyribonucleotidase, cytosolic type
Nt5c2	5'-nucleotidase, cytosolic II
Nt5c3	5'-nucleotidase, cytosolic III
Nt5e	5' nucleotidase, ecto
Nucb1	Nucleobindin-1
Nudc	Nuclear migration protein nudC
Nudt15	Nucleotide triphosphate diphosphatase NUDT15
Nudt2	Nudix (nucleoside diphosphate linked moiety X)-type motif 2
Nudt3	Diphosphoinositol polyphosphate phosphohydrolase 1
Nutf2	Nuclear transport factor 2
Oaf	Out at first protein homolog
Obp1a	Odorant-binding protein 1a
Obp1b	Odorant-binding protein 1b
Obp2a	Odorant-binding protein 2a
Ogdh	2-oxoglutarate dehydrogenase, mitochondrial
Ogn	Osteoglycin
Ogt	UDP-N-acetylglucosamine--peptide N-acetylglucosaminyltransferase 110 kDa subunit
Oit3	Oncoprotein-induced transcript 3 protein
Ola1	Obg-like ATPase 1
Olfm1	Olfactomedin 1
Olfm2	Olfactomedin 2
Olfm3	Olfactomedin 3
Olfm4	Mus musculus olfactomedin 4 (Olfm4), mRNA.
Olfml1	Olfactomedin-like 1
Olfml2b	Olfactomedin-like protein 2B
Olfml3	Olfactomedin like 3
Omd	Osteomodulin
Oplah	5-oxoprolinase
Orm1	Orosomucoid 1
Orm2	Orosomucoid 2
Orm3	Orosomucoid 3
Osbp	Oxysterol-binding protein 1
Osmr	Oncostatin M receptor
Ostf1	Osteoclast-stimulating factor 1
Otub1	Ubiquitin thioesterase OTUB1
Ovgp1	Oviduct-specific glycoprotein
Oxct1	Succinyl-CoA:3-ketoacid coenzyme A transferase 1, mitochondrial
Oxr1	Mus musculus oxidation resistance 1 (Oxr1), transcript variant 8, mRNA.
Oxsr1	Serine/threonine-protein kinase OSR1
P4ha1	Prolyl 4-hydroxylase subunit alpha-1
P4ha2	Prolyl 4-hydroxylase subunit alpha-2
P4hb	prolyl 4-hydroxylase, beta polypeptide
Pa2g4	Proliferation-associated protein 2G4
Pabpc1	Polyadenylate-binding protein 1
Pacsin2	Protein kinase C and casein kinase substrate in neurons 2
Padi6	Protein-arginine deiminase type-6
Pah	Phenylalanine-4-hydroxylase
Paics	Mus musculus phosphoribosylaminoimidazole carboxylase, phosphoribosylaminoribosylaminoimidazole, succinocarboxamide synthetase (Paics), transcript variant 5, mRNA.
Paip1	Polyadenylate-binding protein-interacting protein 1
Pak2	Serine/threonine-protein kinase PAK 2 PAK-2p27 PAK-2p34
Pam	Peptidylglycine alpha-amidating monooxygenase
Panx2	Pannexin-2
Papln	Papilin
Papss1	Bifunctional 3'-phosphoadenosine 5'-phosphosulfate synthase 1 Sulfate adenylyltransferase Adenylyl-sulfate kinase
Papss2	Bifunctional 3'-phosphoadenosine 5'-phosphosulfate synthase 2 Sulfate adenylyltransferase Adenylyl-sulfate kinase
Park7	Protein/nucleic acid deglycase DJ-1
Parp1	Poly (ADP-ribose) polymerase family, member 1
Parvb	Parvin, beta
Pbld1	Phenazine biosynthesis-like domain-containing protein 1
Pbld2	Phenazine biosynthesis-like domain-containing protein 2
Pcbp1	Poly(rC)-binding protein 1
Pcbp2	Poly(rC)-binding protein 2
Pcdh1	Protocadherin 1
Pcdh12	Protocadherin-12
Pcdh18	Protocadherin 18
Pcdh19	Protocadherin-19
Pcdh7	protocadherin 7
Pcdhga4	Protocadherin gamma-A4
Pcdhgc3	Protocadherin gamma subfamily C, 3
Pcmt1	Protein-L-isoaspartate (D-aspartate) O-methyltransferase 1
Pcolce	Procollagen C-endopeptidase enhancer 1
Pcsk1n	ProSAAS KEP Big SAAS Little SAAS Big PEN-LEN PEN PEN-20 PEN-19 Little LEN Big LEN
Pcsk5	Proprotein convertase subtilisin/kexin type 5
Pcsk9	Proprotein convertase subtilisin/kexin type 9
Pcx	Pyruvate carboxylase
Pcyox1	Mus musculus prenylcysteine oxidase 1 (Pcyox1), transcript variant 2, mRNA.
Pcyox1l	Prenylcysteine oxidase-like
Pcyt2	Phosphate cytidylyltransferase 2, ethanolamine
Pdap1	PDGFA associated protein 1
Pdcd5	Programmed cell death protein 5
Pdcd6	Programmed cell death protein 6
Pdcd6ip	Programmed cell death 6-interacting protein
Pde5a	cGMP-specific 3',5'-cyclic phosphodiesterase
Pdgfa	Platelet derived growth factor subunit A
Pdgfb	Platelet derived growth factor, B polypeptide
Pdgfc	Platelet-derived growth factor, C polypeptide
Pdgfd	Mus musculus platelet-derived growth factor, D polypeptide (Pdgfd), transcript variant 2, mRNA.
Pdgfra	Mus musculus platelet derived growth factor receptor, alpha polypeptide (Pdgfra), transcript variant 4, mRNA.
Pdgfrb	Platelet-derived growth factor receptor beta isoform 2
Pdha1	Pyruvate dehydrogenase E1 alpha 1
Pdhb	Pyruvate dehydrogenase E1 component subunit beta, mitochondrial
Pdia3	Protein disulfide-isomerase A3
Pdia4	Protein disulfide isomerase family A member 4
Pdia6	Protein disulfide isomerase associated 6
Pdlim1	PDZ and LIM domain protein 1
Pdxk	Pyridoxal kinase
Pea15a	Mus musculus phosphoprotein enriched in astrocytes 15A (Pea15a), transcript variant 4, mRNA.
Pebp1	Phosphatidylethanolamine binding protein 1
Pecam1	Platelet/endothelial cell adhesion molecule 1
Pepd	Peptidase D
Pf4	Platelet factor 4
Pfas	Phosphoribosylformylglycinamidine synthase
Pfdn4	Prefoldin 4
Pfdn5	Prefoldin subunit 5
Pfdn6	Prefoldin subunit 6
Pfkl	ATP-dependent 6-phosphofructokinase, liver type
Pfkm	Mus musculus phosphofructokinase, muscle (Pfkm), transcript variant 4, mRNA.
Pfkp	ATP-dependent 6-phosphofructokinase, platelet type
Pfn1	Profilin 1
Pgam1	Phosphoglycerate mutase 1
Pgam2	Phosphoglycerate mutase 2
Pgd	phosphogluconate dehydrogenase
Pgghg	Protein-glucosylgalactosylhydroxylysine glucosidase
Pgk1	Phosphoglycerate kinase 1
Pgls	6-phosphogluconolactonase
Pglyrp1	Peptidoglycan recognition protein 1
Pglyrp2	N-acetylmuramoyl-L-alanine amidase
Pgm1	Phosphoglucomutase-2
Pgm2	Phosphoglucomutase-1
Pgm3	Phosphoglucomutase 3
Pgm5	Phosphoglucomutase-like protein 5
Pgp	Glycerol-3-phosphate phosphatase
Phb2	Prohibitin-2
Phgdh	D-3-phosphoglycerate dehydrogenase
Phpt1	14 kDa phosphohistidine phosphatase
Pi16	Peptidase inhibitor 16
Pigr	Polymeric immunoglobulin receptor Secretory component
Pik3cg	Phosphatidylinositol 4,5-bisphosphate 3-kinase catalytic subunit gamma isoform
Pik3ip1	Phosphoinositide-3-kinase-interacting protein 1
Pinlyp	Phospholipase A2 inhibitor and LY6/PLAUR domain containing
Pir	Pirin
Pitpna	Phosphatidylinositol transfer protein, alpha
Pkdcc	Extracellular tyrosine-protein kinase PKDCC
Pkhd1l1	Fibrocystin-L
Pklr	Pyruvate kinase L/R
Pkm	Pyruvate kinase PKM
Pkm	Pyruvate kinase PKM
Pla1a	Phospholipase A1 member A
Pla2g12b	Phospholipase A2 group XIIB
Pla2g15	Mus musculus phospholipase A2, group XV (Pla2g15), transcript variant 2, mRNA.
Pla2g7	Platelet-activating factor acetylhydrolase
Pla2r1	Secretory phospholipase A2 receptor Soluble secretory phospholipase A2 receptor
Plaa	Phospholipase A-2-activating protein
Plac9	Placenta-specific protein 9
Plau	Plasminogen activator, urokinase
Plbd1	Phospholipase B domain containing 1
Plbd2	Putative phospholipase B-like 2 Putative phospholipase B-like 2 28 kDa form Putative phospholipase B-like 2 40 kDa form Putative phospholipase B-like 2 15 kDa form
Plcb3	Phospholipase C, beta 3
Plcb4	Phospholipase C, beta 4
Plcd1	1-phosphatidylinositol 4,5-bisphosphate phosphodiesterase delta-1
Plcg2	1-phosphatidylinositol 4,5-bisphosphate phosphodiesterase gamma-2
Pld3	Phospholipase D3
Pld4	Phospholipase D4
Plec	Plectin
Plek	Pleckstrin
Plet1	Placenta-expressed transcript 1 protein
Plg	Plasminogen Plasmin heavy chain A Activation peptide Angiostatin Plasmin heavy chain A, short form Plasmin light chain B
Plin3	Perilipin-3
Plod1	Procollagen-lysine,2-oxoglutarate 5-dioxygenase 1
Plod2	Procollagen-lysine,2-oxoglutarate 5-dioxygenase 2
Plod3	Procollagen-lysine,2-oxoglutarate 5-dioxygenase 3
Plpbp	Pyridoxal phosphate binding protein
Pls1	Plastin-1
Pls3	Mus musculus plastin 3 (T-isoform) (Pls3), transcript variant 4, mRNA.
Pltp	Phospholipid transfer protein
Plvap	Plasmalemma vesicle associated protein
Plxdc1	Plexin domain-containing protein 1
Plxdc2	Plexin domain-containing protein 2
Plxdc2	Plexin domain-containing protein 2
Plxna1	Plexin-A1
Plxna2	Plexin-A2
Plxnb1	Plexin B1
Plxnb2	Plexin B2
Plxnd1	Plexin D1
Pm20d1	Mus musculus peptidase M20 domain containing 1 (Pm20d1), transcript variant 2, mRNA.
Pm20d2	Peptidase M20 domain-containing protein 2
Pmel	Premelanosome protein
Pmm2	Phosphomannomutase 2
Pnlip	Pancreatic lipase
Pnliprp1	Pancreatic lipase related protein 1
Pnp	Purine nucleoside phosphorylase
Pnpo	Pyridoxine-5'-phosphate oxidase
Podxl	Podocalyxin-like
Pofut2	Protein O-fucosyltransferase 2
Pomc	Pro-opiomelanocortin-alpha
Pomgnt1	Protein O-linked-mannose beta-1,2-N-acetylglucosaminyltransferase 1
Pon1	Paraoxonase 1
Pon3	Serum paraoxonase/lactonase 3
Postn	Periostin, osteoblast specific factor
Postn	Periostin, osteoblast specific factor
Ppa1	Pyrophosphatase (inorganic) 1
Ppbp	Pro-platelet basic protein
Ppia	Peptidylprolyl isomerase A
Ppib	Peptidylprolyl isomerase B
Ppic	Peptidylprolyl isomerase C
Ppid	Peptidylprolyl isomerase D (cyclophilin D)
Ppil1	Peptidyl-prolyl cis-trans isomerase-like 1
Ppm1a	Protein phosphatase 1A, magnesium dependent, alpha isoform
Ppm1f	Protein phosphatase 1F
Ppp1ca	Protein phosphatase 1, catalytic subunit, alpha isoform
Ppp1cb	Serine/threonine-protein phosphatase PP1-beta catalytic subunit
Ppp1r7	Protein phosphatase 1 regulatory subunit 7
Ppp2cb	Serine/threonine-protein phosphatase 2A catalytic subunit beta isoform
Ppp2r1a	Protein phosphatase 2, regulatory subunit A, alpha
Ppp2r2d	Protein phosphatase 2, regulatory subunit B, delta
Ppp3ca	Protein phosphatase 3, catalytic subunit, alpha isoform
Ppp3r1	Protein phosphatase 3, regulatory subunit B, alpha isoform (calcineurin B, type I)
Ppp5c	Serine/threonine-protein phosphatase 5
Ppp6c	Serine/threonine-protein phosphatase 6 catalytic subunit
Ppp6r3	Serine/threonine-protein phosphatase 6 regulatory subunit 3
Ppt1	Palmitoyl-protein thioesterase 1
Prap1	Proline-rich acidic protein 1
Prcp	Lysosomal Pro-X carboxypeptidase
Prdx1	Peroxiredoxin-1
Prdx2	Peroxiredoxin-2
Prdx3	Thioredoxin-dependent peroxide reductase, mitochondrial
Prdx4	Peroxiredoxin 4
Prdx5	Peroxiredoxin 5
Prdx6	Peroxiredoxin 6
Prelp	Proline arginine-rich end leucine-rich repeat
Prep	Prolyl endopeptidase
Prg4	Proteoglycan 4 (megakaryocyte stimulating factor, articular superficial zone protein)
Prg4	Proteoglycan 4 (megakaryocyte stimulating factor, articular superficial zone protein)
Prkacb	Protein kinase, cAMP dependent, catalytic, beta
Prkar1a	Protein kinase, cAMP dependent regulatory, type I, alpha
Prkar2b	Protein kinase, cAMP dependent regulatory, type II beta
Prkca	Protein kinase C, alpha
Prkcsh	Protein kinase C substrate 80K-H
Prmt1	Protein arginine N-methyltransferase 1
Prnp	Prion protein
Proc	Vitamin K-dependent protein C Vitamin K-dependent protein C light chain Vitamin K-dependent protein C heavy chain Activation peptide
Procr	Protein C receptor, endothelial
Prodh2	Proline dehydrogenase (oxidase) 2
Pros1	Protein S (alpha)
Proz	Protein Z, vitamin K-dependent plasma glycoprotein
Prrc1	Protein PRRC1
Prss1	Plasma serine protease inhibitor
Prss2	Protease, serine 2
Prss3	Protease, serine 3
Prune1	Exopolyphosphatase PRUNE1
Psap	Prosaposin
Psapl1	Prosaposin-like 1
Psat1	Phosphoserine aminotransferase 1
Psca	Prostate stem cell antigen
Psma1	Proteasome (prosome, macropain) subunit, alpha type 1
Psma2	Proteasome subunit alpha type-2
Psma3	Proteasome (prosome, macropain) subunit, alpha type 3
Psma4	Proteasome subunit alpha type-4
Psma5	Proteasome (prosome, macropain) subunit, alpha type 5
Psma6	Proteasome subunit alpha type-6
Psma7	Proteasome (prosome, macropain) subunit, alpha type 7
Psmb1	Proteasome (prosome, macropain) subunit, beta type 1
Psmb10	Proteasome subunit beta type-10
Psmb2	Proteasome subunit beta type-2
Psmb3	Proteasome (prosome, macropain) subunit, beta type 3
Psmb4	Proteasome subunit beta type-4
Psmb5	Proteasome subunit beta type-5
Psmb6	Proteasome subunit beta type-6
Psmb7	Proteasome subunit beta type-7
Psmb8	Proteasome subunit beta type-8
Psmb9	Proteasome (prosome, macropain) subunit, beta type 9 (large multifunctional peptidase 2)
Psmc1	Protease (prosome, macropain) 26S subunit, ATPase 1
Psmc2	Proteasome 26S subunit, ATPase 2
Psmc3	Proteasome (prosome, macropain) 26S subunit, ATPase 3
Psmc4	26S proteasome regulatory subunit 6B
Psmc5	Protease (prosome, macropain) 26S subunit, ATPase 5
Psmc6	Proteasome (prosome, macropain) 26S subunit, ATPase, 6
Psmd1	Proteasome (prosome, macropain) 26S subunit, non-ATPase, 1
Psmd11	26S proteasome non-ATPase regulatory subunit 11
Psmd12	Proteasome (prosome, macropain) 26S subunit, non-ATPase, 12
Psmd13	Proteasome (prosome, macropain) 26S subunit, non-ATPase, 13
Psmd2	Proteasome (prosome, macropain) 26S subunit, non-ATPase, 2
Psmd3	26S proteasome non-ATPase regulatory subunit 3
Psmd4	26S proteasome non-ATPase regulatory subunit 4
Psmd5	26S proteasome non-ATPase regulatory subunit 5
Psmd6	26S proteasome non-ATPase regulatory subunit 6
Psmd7	Proteasome (prosome, macropain) 26S subunit, non-ATPase, 7
Psmd8	Proteasome (prosome, macropain) 26S subunit, non-ATPase, 8
Psme1	Proteasome (prosome, macropain) activator subunit 1 (PA28 alpha)
Psme2	Proteasome activator complex subunit 2
Psme3	Proteaseome (prosome, macropain) activator subunit 3 (PA28 gamma, Ki)
Ptbp1	Polypyrimidine tract binding protein 1
Ptbp3	Polypyrimidine tract-binding protein 3
Pter	Phosphotriesterase-related protein
Ptgds	Prostaglandin-H2 D-isomerase
Ptges3	Prostaglandin E synthase 3
Ptgfrn	Prostaglandin F2 receptor negative regulator
Ptgr2	Prostaglandin reductase 2
Ptk7	Inactive tyrosine-protein kinase 7
Ptma	Prothymosin alpha
Ptms	Parathymosin
Ptpa	Protein phosphatase 2 protein activator
Ptpn11	Tyrosine-protein phosphatase non-receptor type 11
Ptpn6	Protein tyrosine phosphatase, non-receptor type 6
Ptprb	Protein tyrosine phosphatase, receptor type, B
Ptprc	Protein tyrosine phosphatase, receptor type, C
Ptprd	Protein tyrosine phosphatase, receptor type, D
Ptprf	Receptor-type tyrosine-protein phosphatase F
Ptprg	Receptor-type tyrosine-protein phosphatase gamma isoform 2
Ptprj	Protein tyrosine phosphatase, receptor type J
Ptprk	Protein tyrosine phosphatase, receptor type, K
Ptprm	Protein tyrosine phosphatase, receptor type, M
Ptprs	Receptor-type tyrosine-protein phosphatase S
Ptprz1	Protein tyrosine phosphatase, receptor type Z, polypeptide 1
Ptx3	Pentraxin-related protein PTX3
Pvalb	Parvalbumin
Pxdn	Peroxidasin homolog
Pycard	PYD and CARD domain containing
Pygb	Glycogen phosphorylase, brain form
Pygl	Glycogen phosphorylase, liver form
Pygm	Glycogen phosphorylase, muscle form
Pzp	Pregnancy zone protein Alpha-2-macroglobulin 165 kDa subunit Alpha-2-macroglobulin 35 kDa subunit
Qars	Glutamine--tRNA ligase
Qdpr	Quinoid dihydropteridine reductase
Qprt	Quinolinate phosphoribosyltransferase
Qsox1	Sulfhydryl oxidase 1
Qsox1	Sulfhydryl oxidase 1
Qsox2	Sulfhydryl oxidase 2
Qsox2	Sulfhydryl oxidase 2
Rab1	Ras-related protein Rab-1A
Rab10	RAB10, member RAS oncogene family
Rab11b	RAB11B, member RAS oncogene family
Rab14	RAB14, member RAS oncogene family
Rab15	RAB15, member RAS oncogene family
Rab1b	RAB1B, member RAS oncogene family
Rab2a	Ras-related protein Rab-2A
Rab35	RAB35, member RAS oncogene family
Rab5b	RAB5B, member RAS oncogene family
Rab5c	RAB5C, member RAS oncogene family
Rab6a	RAB6A, member RAS oncogene family
Rab8a	RAB8A, member RAS oncogene family
Rab8b	RAB8B, member RAS oncogene family
Rac2	Ras-related C3 botulinum toxin substrate 2
Rack1	Receptor of activated protein C kinase 1 Receptor of activated protein C kinase 1, N-terminally processed
Rad23a	RAD23 homolog A, nucleotide excision repair protein
Rad23b	UV excision repair B
Raet1d	Mus musculus retinoic acid early transcript beta (Raet1b), mRNA. B1878
Ranbp1	Ran-specific GTPase-activating protein
Ranbp3	Ran-binding protein 3
Rap1b	RAS related protein 1b
Rarres2	Retinoic acid receptor responder (tazarotene induced) 2
Rars	Arginine--tRNA ligase, cytoplasmic
Rbbp9	Retinoblastoma binding protein 9, serine hydrolase
Rbm3	RNA binding motif (RNP1, RRM) protein 3
Rbm44	RNA-binding protein 44
Rbm8a	RNA-binding protein 8A
Rbmxl1	RNA binding motif protein, X-linked-like-1
Rbp1	Retinol binding protein 1, cellular
Rbp4	Retinol-binding protein 4
Rdx	Radixin
Reck	Reversion-inducing-cysteine-rich protein with kazal motifs
Reg1	Regenerating islet-derived 1
Reg3a	Regenerating islet-derived 3 alpha
Reg3b	Rerating islet-derived protein 3-beta Rerating islet-derived protein 3-beta 16.5 kDa form Rerating islet-derived protein 3-beta 15 kDa form
Reg3g	Regenerating islet-derived 3 gamma
Reln	Reelin
Ren1	Mus musculus renin 2 tandem duplication of Ren1 (Ren2), mRNA.
Ret	Proto-onco tyrosine-protein kinase receptor Ret Soluble RET kinase fragment Extracellular cell-membrane anchored RET cadherin 120 kDa fragment
Retn	Resistin
Retnla	Resistin like alpha
Retnlg	Resistin-like gamma
Rexo2	Mus musculus RNA exonuclease 2 (Rexo2), transcript variant 3, mRNA.
Rgma	Repulsive guidance molecule A
Rgn	Regucalcin
Rgs10	Regulator of G-protein signalling 10
Rhoa	Ras homolog family member A
Rhog	Ras homolog family member G
Rida	2-iminobutanoate/2-iminopropanoate deaminase
Rnase1	Ribonuclease, RNase A family, 1 (pancreatic)
Rnase4	Ribonuclease, RNase A family 4
Rnaset2b	Ribonuclease T2-A
Rnh1	Ribonuclease inhibitor
Rnpep	Arginyl aminopeptidase (aminopeptidase B)
Robo1	Roundabout guidance receptor 1
Robo2	Roundabout guidance receptor 2
Robo3	Roundabout guidance receptor 3
Robo4	Roundabout guidance receptor 4
Rpia	Ribose-5-phosphate isomerase
Rpl10	Ribosomal protein L10
Rpl10a	Ribosomal protein L10A
Rpl11	60S ribosomal protein L11
Rpl14	60S ribosomal protein L14
Rpl17	60S ribosomal protein L17
Rpl23	60S ribosomal protein L23
Rpl23a	Ribosomal protein L23A
Rpl30	Ribosomal protein L30
Rpl36al	Ribosomal protein L36A-like
Rpl38	Ribosomal protein L38
Rpl6	Ribosomal protein L6
Rpl7	Ribosomal protein L7
Rpl8	60S ribosomal protein L8
Rplp0	Ribosomal protein, large, P0
Rplp1	Ribosomal protein, large, P1
Rplp2	60S acidic ribosomal protein P2
Rps10	Ribosomal protein S10
Rps11	Ribosomal protein S11
Rps12-ps3	Ribosomal protein S12, pseudogene 3
Rps13	Ribosomal protein S13
Rps14	40S ribosomal protein S14
Rps15a	40S ribosomal protein S15a
Rps16	Ribosomal protein S16
Rps19	40S ribosomal protein S19
Rps2	Ribosomal protein S2
Rps20	Ribosomal protein S20
Rps25	Ribosomal protein S25
Rps27	40S ribosomal protein S27
Rps3	Ribosomal protein S3
Rps3a1	Ribosomal protein S3A1
Rps4x	Ribosomal protein S4, X-linked
Rps6	40S ribosomal protein S6
Rps9	40S ribosomal protein S9
Rpsa	40S ribosomal protein SA
Rptor	Regulatory associated protein of MTOR, complex 1
Rrbp1	Ribosome-binding protein 1
Rsu1	Ras suppressor protein 1
Rtcb	tRNA-splicing ligase RtcB homolog
Rtraf	RNA transcription, translation and transport factor
S100a1	S100 calcium binding protein A1
S100a11	Protein S100-A11
S100a13	S100 calcium binding protein A13
S100a4	S100 calcium binding protein A4
S100a6	S100 calcium binding protein A6 (calcyclin)
S100a8	S100 calcium binding protein A8 (calgranulin A)
S100a9	S100 calcium binding protein A9 (calgranulin B)
Saa1	Serum amyloid A 1
Saa2	Mus musculus serum amyloid A 2 (Saa2), transcript variant 2, mRNA.
Saa4	Serum amyloid A-4 protein
Sae1	SUMO-activating enzyme subunit 1 SUMO-activating enzyme subunit 1, N-terminally processed
Samhd1	SAM and HD domain containing deoxynucleoside triphosphate triphosphohydrolase 1
Sar1a	Secretion associated Ras related GTPase 1A
Sar1b	Secretion associated Ras related GTPase 1B
Sars	Serine--tRNA ligase, cytoplasmic
Sbsn	Suprabasin
Scg2	Secretogranin II
Scg3	Secretogranin-3
Scgb1a1	Secretoglobin, family 1A, member 1 (uteroglobin)
Scgb1b2	Secretoglobin, family 1B, member 2
Scgb1b29	Secretoglobin, family 1B, member 29
Scgb2b2	Secretoglobin, family 2B, member 2
Scgb2b26	Secretoglobin, family 2B, member 26
Scgb2b27	Secretoglobin, family 2B, member 27
Scgb2b7	Secretoglobin, family 2B, member 7
Scgb3a1	Secretoglobin, family 3A, member 1
Scgb3a2	Secretoglobin family 3A member 2
Scrn2	Secernin-2
Scrn3	Secernin 3
Sdc1	Syndecan 1
Sdc4	Syndecan 4
Sdcbp	Syndecan binding protein
Sdf4	Stromal cell derived factor 4
Sdha	Succinate dehydrogenase
Sdk1	Protein sidekick-1
Sec14l2	SEC14-like protein 2
Sec14l4	SEC14-like protein 4
Sec23a	Protein transport protein Sec23A
Sec23b	Mus musculus SEC23 homolog B, COPII coat complex component (Sec23b), transcript variant 7, mRNA.
Sec24c	Sec24 related gene family, member C (S. cerevisiae)
Sele	Selectin, endothelial cell
Selenbp1	Selenium-binding protein 1
Selenbp2	Selenium-binding protein 2
Selenof	Selenoprotein F
Selenom	Selenoprotein M
[truncated: 342 more rows]

## Sheet: S.Table 3
Supplementary Table 3.	List of proteins detected in both whole mouse plasma samples and EVs enriched from whole plasma using qEV
Gene Symbol	Description Name
1300017J02Rik	RIKEN cDNA 1300017J02 gene
2210010C04Rik	RIKEN cDNA 2210010C04 gene
A2m	Alpha-2-macroglobulin-P
Abi3bp	Abi3bp protein (Fragment)
Acan	Aggrecan core protein
Ace	Dihydrolipoyllysine-residue acetyltransferase component of pyruvate dehydrogenase complex, mitochondrial
Adam10	Disintegrin and metalloproteinase domain-containing protein 10
Adgre5	Adhesion G protein-coupled receptor E5
Adgrf5	Adhesion G protein-coupled receptor F5 (Fragment)
Adipoq	Adiponectin
Afm	Afamin
Agrn	Mini-agrin
Ahnak	AHNAK nucleoprotein (desmoyokin)
Ahnak2	AHNAK nucleoprotein 2 (Fragment)
Ahsg	Alpha-2-HS-glycoprotein
Alb	Serum albumin
Aldh9a1	Gamma-aminobutyraldehyde dehydrogenase
Aldoa	Fructose-bisphosphate aldolase A (Fragment)
Ambp	Protein AMBP
Amy1	Alpha-amylase 1
Angpt1	Angiopoietin-1
Angptl3	Angiopoietin-related protein 3
Angptl6	Angiopoietin-related protein 6
Anpep	Aminopeptidase N
Antxr2	Anthrax toxin receptor 2
Anxa1	Annexin
Anxa2	Annexin (Fragment)
Anxa3	Annexin A3 (Fragment)
Anxa4	Annexin
Anxa5	Annexin A5
Anxa6	Annexin
Apcs	Serum amyloid P-component
Apoa1	Apoa1 protein
Apoa2	Apolipoprotein A-II
Apoa4	Apolipoprotein A-IV
Apoa5	Apolipoprotein A-V
Apob	Apolipoprotein B-100
Apoc1	Apolipoprotein C-I
Apoc2	Apolipoprotein C-II
Apoc3	Apolipoprotein C-III
Apoc4	Apolipoprotein C-IV
Apod	Apolipoprotein D
Apoe	Apolipoprotein E
Apoh	Beta-2-glycoprotein 1
Apom	Apolipoprotein M
Apon	Apolipoprotein N
App	Ig kappa chain V-VI region NQ5-61.1.2
Aqp1	Aquaporin-1
Arf3	ADP-ribosylation factor 3
Arhgdia	Rho GDP-dissociation inhibitor 1
Arhgdib	Rho GDP-dissociation inhibitor 2
Arpc4	Actin-related protein 2/3 complex subunit 4
Atp1b1	Sodium/potassium-transporting ATPase subunit beta (Fragment)
Atp2a2	Isoform 2 of Sarcoplasmic/endoplasmic reticulum calcium ATPase 2
B2m	Beta-2-microglobulin
Bche	Cholinesterase
Bgn	Biglycan
Blvrb	Flavin reductase (NADPH)
Bpifa2	BPI fold-containing family A member 2 (Fragment)
Bsg	Basigin (Fragment)
Btnl10	Isoform 2 of Butyrophilin-like protein 10
C1qa	Complement C1q subcomponent subunit A
C1qb	Complement C1q subcomponent subunit B
C1qc	Complement C1q subcomponent subunit C
C1qtnf9	Isoform 2 of Complement C1q and tumor necrosis factor-related protein 9
C1ra	Complement component 1, r subcomponent
C1s1	Complement component 1, s subcomponent 1
C3	Complement C3
C4b	Complement component 4B (Childo blood group)
C4bp	C4b-binding protein alpha-chain
C6	Complement component 6
C7	Complement component 7
C8a	Complement component C8 alpha chain
C8b	Complement component C8 beta chain
C8g	Complement component 8, gamma subunit, isoform CRA_b
C9	Complement component C9
Cacna2d1	Isoform 2C of Voltage-dependent calcium channel subunit alpha-2/delta-1
Calr	Calreticulin (Fragment)
Camp	Cathelicidin antimicrobial peptide
Cap1	Adenylyl cyclase-associated protein 1 (Fragment)
Capza1	F-actin-capping protein subunit alpha-1 (Fragment)
Capzb	F-actin-capping protein subunit beta (Fragment)
Casq2	Calsequestrin (Fragment)
Cat	Cation-dependent mannose-6-phosphate receptor
Cavin1	Caveolae-associated protein 1
Cd200	OX-2 membrane glycoprotein
Cd44	CD44 molecule (Indian blood group)
Cd47	Leukocyte surface antigen CD47
Cd5l	CD5 antigen-like
Cd9	CD9 antigen
Cdc42	Cell division control
Cdh1	Protocadherin 1 (Fragment)
Cdh5	Cadherin-5
Ces1b	Carboxylic ester hydrolase
Ces1c	Carboxylesterase 1C
Ces2e	Pyrethroid hydrolase Ces2e
Ces3a	Isoform 2 of Carboxylesterase 3A
Cfh	Complement factor H
Cfi	Complement factor I
Cfl1	Cofilin-1
Cfp	Properdin
Cilp	Cartilage intermediate layer protein 1
Ckmt2	Creatine kinase S-type, mitochondrial
Clec11a	C-type lectin domain family 11 member A
Clec4f	C-type lectin domain family 4 member F
Clic4	Chloride intracellular channel protein 4
Cltc	Clathrin heavy chain 1
Clu	Clusterin
Col12a1	Collagen alpha-1(XII) chain
Col18a1	Isoform 3 of Collagen alpha-1(XVIII) chain
Col1a1	Isoform 2 of Collagen alpha-1(I) chain
Col1a2	Collagen alpha-2(I) chain (Fragment)
Col2a1	Isoform 3 of Collagen alpha-1(II) chain
Col3a1	Collagen alpha-1(III) chain (Fragment)
Col4a2	Collagen alpha-2(IV) chain
Col6a1	Collagen alpha-1(VI) chain
Col6a2	Collagen alpha-2(VI) chain
Col6a3	Collagen, type VI, alpha 3
Col6a5	Collagen alpha-5(VI) chain
Colec10	Collectin-10
Colec11	Collectin-11
Comp	Cartilage oligomeric matrix protein
Coro1a	Coronin-1A
Cotl1	Coactosin-like protein
Cp	Ceruloplasmin
Cpn1	Carboxypeptidase N catalytic chain
Cpn2	Carboxypeptidase N subunit 2
Cryab	Alpha-crystallin B chain (Fragment)
Csf1r	Macrophage colony-stimulating factor 1 receptor
Cst3	Cystatin (Fragment)
Cst6	Cystatin (Fragment)
Ctsb	Cathepsin B
Ctsd	Ctsd protein
Dmkn	Dermokine
Dnpep	Aspartyl aminopeptidase
Dpep1	Dipeptidase 1
Dspp	Dentin sialophosphoprotein
Eea1	Eea1 protein (Fragment)
Egfr	Epidermal growth factor receptor isoform 2
Ehd2	EH domain-containing protein 2
Ehd4	EH domain-containing protein 4
Emilin1	EMILIN-1 (Fragment)
Eng	Endoglin (Fragment)
Epb41	Protein 4.1 (Fragment)
Esd	S-formylglutathione hydrolase (Fragment)
Ezr	Ezrin (Fragment)
F10	Coagulation factor X
F13a1	Coagulation factor XIII A chain (Fragment)
F13b	Coagulation factor XIII B chain
F2	Prothrombin
F5	Coagulation factor V
Fabp1	Fatty acid-binding protein, liver
Fap	Isoform 3 of Prolyl endopeptidase FAP
Fbln1	Fibulin-1
Fcgbp	Fc fragment of IgG-binding protein
Fermt3	Fermitin family homolog 3
Fetub	Fetuin-B
Fga	Fibrinogen alpha chain
Fgb	Fibrinogen beta chain
Fgg	Fibrinogen gamma chain
Flna	Filamin, alpha
Flt4	Vascular endothelial growth factor receptor 3
Fn1	Fibronectin
Fn1	Fibronectin Anastellin
Ganab	Neutral alpha-glucosidase AB
Gc	Vitamin D-binding protein
Gdi2	Rab GDP dissociation inhibitor (Fragment)
Glul	Glutamine synthetase
Gm7298	Uncharacterized protein
Gnai2	Guanine nucleotide-binding protein G(i) subunit alpha-2 (Fragment)
Gp1ba	Platelet glycoprotein Ib alpha chain
Gp1bb	Platelet glycoprotein Ib beta chain
Gp5	Platelet glycoprotein V
Gpld1	Phosphatidylinositol-glycan-specific phospholipase D
Gpx3	Glutathione peroxidase 3
Gsn	Gelsolin
Gstp1	Glutathione S-transferase P 1
H2-Aa	MHC class II antigen A alpha isoform-004
H2-D1	H-2D cell surface glycoprotein (Fragment)
H2-Q10	H-2 class I histocompatibility antigen, Q10 alpha chain
H2-T23	MHC class Ib antigen Qa-1c
Hadha	Trifunctional enzyme subunit alpha, mitochondrial
Hadhb	Trifunctional enzyme subunit beta, mitochondrial
Hapln1	Hyaluronan and proteoglycan link protein 1
Hbb-bs	Beta-globin
Heg1	Isoform 2 of Protein HEG homolog 1
Hgfac	hepatocyte growth factor activator
Hmcn1	Isoform 2 of Hemicentin-1
Hmcn2	Hemicentin-2
Hpx	Hemopexin
Hrc	Hrc protein
Hrg	Histidine-rich glycoprotein
Hsp90ab1	Heat shock protein HSP 90-beta
Hspa5	Endoplasmic reticulum chaperone BiP
Hspa8	Heat shock cognate 71 kDa protein (fragment)
Hspb1	Heat shock protein beta-1
Hspg2	Basement membrane-specific heparan sulfate proteoglycan core protein
Icam1	Intercellular adhesion molecule 1
Igfals	Insulin-like growth factor-binding protein complex acid labile subunit
Ighm	Immunoglobulin heavy constant mu
Ighv1-82	Immunoglobulin heavy variable 1-82
Ighv4-1	Immunoglobulin heavy variable 4-1 (Fragment)
Ighv5-16	Immunoglobulin heavy variable 5-16
Ighv6-3	Immunoglobulin heavy variable 6-3 (Fragment)
Ighv6-5	Immunoglobulin heavy variable V6-5
Ighv8-12	Immunoglobulin heavy variable V8-12 (Fragment)
Ighv9-3	Immunoglobulin heavy variable V9-3 (Fragment)
Igkv4-63	Immunoglobulin kappa variable 4-63
Igkv9-124	Immunoglobulin kappa chain variable 9-124
Iglc2	Ig lambda-2 chain C region
Iglv1	A6 anti-[4-hydroxy-3-nitrophenyl(Phenolate form)] acetyl mAb V-L region (Fragment)
Iglv3	Immunoglobulin lambda variable 3 (Fragment)
Il1rap	Interleukin-1 receptor accessory protein
Ilk	Integrin-linked protein kinase
Itga2	Integrin alpha-2
Itga2b	Integrin alpha 2b
Itga6	Isoform Alpha-6X1A of Integrin alpha-6
Itgal	Integrin alpha-L
Itgb1	Integrin beta-1
Itgb2	Integrin beta
Itgb3	Integrin beta-3
Itih1	Inter-alpha trypsin inhibitor, heavy chain 1 (Fragment)
Itih2	Inter-alpha-trypsin inhibitor heavy chain H2
Itih3	Inter-alpha-trypsin inhibitor heavy chain H3
Itih4	Inter alpha-trypsin inhibitor, heavy chain 4
Jchain	Immunoglobulin J chain
Klkb1	Plasma kallikrein
Kng1	Kininogen-1
Krt1	Keratin, type I cytoskeletal 16
Krt10	Isoform 3 of Keratin, type I cytoskeletal 10
Krt16	Keratin, type I cytoskeletal 16
Krt2	Krt2 protein
Krt42	Keratin, type I cytoskeletal 42
Krt78	Krt78 protein (Fragment)
Krt79	Keratin, type II cytoskeletal 79
L1cam	Neural cell adhesion molecule L1
Lama1	Laminin subunit alpha-1
Lama2	Laminin subunit alpha-2
Lamb1	Laminin subunit beta-1
Lamb2	Laminin subunit beta-2
Lamc1	Laminin subunit gamma-1
Lbp	Lipopolysaccharide-binding protein
Lcat	Phosphatidylcholine-sterol acyltransferase
Ldha	L-lactate dehydrogenase (Fragment)
Ldlr	Low-density lipoprotein receptor
Lgals3bp	Galectin-3-binding protein
Lifr	Isoform 2 of Leukemia inhibitory factor receptor
Lipc	Hepatic triacylglycerol lipase
Loxl1	Lysyl oxidase like 1
Lrp1	Low density lipoprotein receptor-related protein 1
Ltbp1	Latent-transforming growth factor beta-binding protein 1 (Fragment)
Lum	Lumican
Lyz1	Lysozyme C-1
Man1a	alpha-1,2-Mannosidase
Masp1	Mannan-binding lectin serine protease 1
Masp1_2	Isoform 2 of Mannan-binding lectin serine protease 1
Masp2	Mannan-binding lectin serine protease 2
Mb	Myoglobin (Fragment)
Mbl1	Mannose-binding protein A
Mbl2	Mannose-binding protein C
Mfge8	Milk fat globule-EGF factor 8 protein, isoform CRA_a
Mgam	Maltase-glucoamylase
Mgam	Maltase-glucoamylase
Mmrn1	Multimerin-1
Msn	Moesin
Mug1	Murinoglobulin-1
Myh6	Myosin-6
Myh9	Myosin-9
Myl2	Myosin regulatory light chain 2, ventricular/cardiac muscle isoform
Myl3	Myosin light chain 3 (Fragment)
Myo1g	Unconventional myosin-Ig
Napsa	Napsin-A
Nid1	Nidogen-1
Nid2	Nidogen-2 (Fragment)
Nucb1	Nucleobindin 1, isoform CRA_b
Oit3	ZP domain-containing protein (Fragment)
Olfm1	Noelin
Olfm4	Olfm4 protein
Orm1	Alpha-1-acid glycoprotein (AGP) (Fragment)
P4hb	Protein disulfide-isomerase (Fragment)
Parvb	Beta-parvin
Pcdh1	Protocadherin 1 (Fragment)
Pcsk9	Proprotein convertase subtilisin/kexin type 9
Pcyox1	Prenylcys_lyase domain-containing protein
Pdcd6ip	Programmed cell death 6-interacting protein
Pdha1	Pyruvate dehydrogenase E1 component subunit alpha, somatic form, mitochondrial
Pdhb	Pyruvate dehydrogenase E1 component subunit beta, mitochondrial
Pdia3	Protein disulfide-isomerase A3
Pecam1	Isoform 4 of Platelet endothelial cell adhesion molecule
Pf4	C-X-C motif chemokine
Pfn1	Profilin
Pgk1	Phosphoglycerate kinase 1
Pi16	Isoform 2 of Peptidase inhibitor 16
Pigr	Polymeric immunoglobulin receptor
Pkhd1l1	Isoform 2 of Fibrocystin-L
Pkm	Pyruvate kinase PKM
Pla2g7	Platelet-activating factor acetylhydrolase
Pla2r1	Isoform 2 of Secretory phospholipase A2 receptor
Plek	Pleckstrin
Plg	Plasminogen
Plin3	Perilipin-3
Pltp	Phospholipid transfer protein
Pm20d1	N-fatty-acyl-amino acid synthase/hydrolase PM20D1
Pon1	Serum paraoxonase/arylesterase 1
Postn	Periostin isoform M1
Ppia	Peptidyl-prolyl cis-trans isomerase A
Ppic	Peptidyl-prolyl cis-trans isomerase C
Ppp1ca	Serine/threonine-protein phosphatase PP1-alpha catalytic subunit
Prdx1	Peroxiredoxin-1 (Fragment)
Prg4	Proteoglycan 4
Pros1	Vitamin K-dependent protein S
Psap	Prosaposin-like 1 (Fragment)
Psma1	Proteasome subunit alpha type
Psma2	Proteasome endopeptidase complex (Fragment)
Psma3	Proteasome endopeptidase complex
Psma4	Proteasome subunit alpha type (Fragment)
Psma5	Proteasome subunit alpha type
Psma6	Proteasome endopeptidase complex
Psma7	Proteasome endopeptidase complex
Psmb1	Proteasome subunit beta type-1
Psmb5	Proteasome subunit beta type-5
Psmb8	Proteasome subunit beta type
Ptprb	Receptor-type tyrosine-protein phosphatase beta
Ptprc	Protein-tyrosine-phosphatase
Ptprg	Receptor-type tyrosine-protein phosphatase gamma
Ptprj	Receptor-type tyrosine-protein phosphatase eta
Ptprz1	Protein tyrosine phosphatase, receptor type Z, polypeptide 1 (Fragment)
Ptx3	Pentraxin-related protein PTX3
Pzp	Pregnancy zone protein
Qsox1	Isoform 3 of Sulfhydryl oxidase 1
Rab11b	Ras-related protein Rab-11B (Fragment)
Rab14	RAB14 protein variant
Rab1b	RAB1B, member RAS oncogene family
Rab2a	Ras-related protein Rab-2A
Rac2	Ras-related C3 botulinum toxin substrate 2 (Fragment)
Rap1b	Ras-related protein Rap-1b
Rdx	Radixin
Reln	Isoform 3 of Reelin
Rhog	Rho-related GTP-binding protein RhoG
Rida	2-iminobutanoate/2-iminopropanoate deaminase
Rpl7	Ribosomal protein L7
Rps13	40S ribosomal protein S13
Rsu1	Ras suppressor protein 1 (Fragment)
S100a9	S100 calcium binding protein A9 (calgranulin B)
Saa4	Serum amyloid A-4 protein
Sdcbp	Syntenin
Sdha	Succinate dehydrogenase [ubiquinone] flavoprotein subunit, mitochondrial
Selenbp1	Methanethiol oxidase
Selenop	Selenoprotein P (Fragment)
Sell	L-selectin
Serpina10	Isoform 2 of Protein Z-dependent protease inhibitor
Serpina1b	Alpha-1-antitrypsin 1-2
Serpina1c	Alpha-1-antitrypsin 1-3
Serpina3k	Serine protease inhibitor A3K
Serpina3n	Serine protease inhibitor A3N
Serpina6	Corticosteroid-binding globulin
Serpinc1	Antithrombin-III
Serpind1	Heparin cofactor 2
Serpinf2	Alpha-2-antiplasmin
Serping1	Plasma protease C1 inhibitor
Sis	Isoform 3 of Disheveled-associated activator of morphogenesis 1
Slc3a2	Uncharacterized protein (Fragment)
Slc4a1	Anion exchange protein
Slc9a3r1	Na(+)/H(+) exchange regulatory cofactor NHE-RF1
Sparcl1	SPARC-like protein 1
Sptan1	Isoform 2 of Spectrin alpha chain, non-erythrocytic 1
Srgn	Serglycin
Srl	Isoform 2 of Sarcalumenin
Svep1	Sushi, von Willebrand factor type A, EGF and pentraxin domain-containing protein 1
Tagln2	Transgelin-2
Tcn2	Transcobalamin-2
Tfg	Trk-fused gene (Fragment)
Tfrc	Transferrin receptor protein 1
Tgfb1	Transforming growth factor beta-1
Tgfbi	Transforming growth factor-beta-induced protein ig-h3 (Fragment)
Thbs1	Thrombospondin-1
Thbs4	Thrombospondin-4
Thy1	Thy-1 membrane glycoprotein (Fragment)
Tln1	Talin-1
Tnc	Tenascin
Tpm3	Tropomyosin alpha-3 chain
Tpm4	Tropomyosin alpha-4 chain
Try10	MCG140784
Ttr	Transthyretin
Tuba4a	Tubulin alpha-4A chain
Tubb1	Tubulin beta-1 chain
Tubb5	Tubulin beta-5 chain
Uba1	Ubiquitin-like modifier-activating enzyme 1
Vcam1	Vascular cell adhesion protein 1
Vcan	Versican
Vcl	Vinculin
Vcp	Uncharacterized protein
Vdac1	Voltage-dependent anion-selective channel protein 1
Vtn	Vitronectin
Vwf	Von Willebrand factor
Wdr1	WD repeat domain 1 (Fragment)
Xylt2	Protein xylosyltransferase					USE]
Ywhab	Isoform Short of 14-3-3 protein beta/alpha
Ywhah	14-3-3 protein eta
Ywhaz	14_3_3 domain-containing protein (Fragment)

## Sheet: S.Table 4
Supplementary Table 4.	Proteins identified in EVs enriched from whole plasma samples and which showed no overlap with the whole plasma sample proteome	Proteins classified by DAVID as "Adult Pancreatic Islet Proteins"	Proteins with high expression levels in Pancreatic Islets according to TIGER
Gene Symbol	Description Name
A0A0A0U847	Envelope protein
A0A0D4DAH6	Immunglobulin light chain variable region (Fragment)
A0A1X9HIL1	IgG light chain variable domain (Fragment)
A0A1X9HIL9	IgG heavy chain variable domain (Fragment)
A0A2S0DFH5	Anti-HIV fusion peptide monocolonal anitbody light chain vFP5.01 (Fragment)
A0A2S0DFH6	Anti-HIV fusion peptide monocolonal anitbody light chain vFP1.01 (Fragment)
A0A2S0DFH8	Anti-HIV fusion peptide monocolonal anitbody light chain vFP6.01 (Fragment)
A2MY50	Anti-acid phosphatase variable light chain 11 (Fragment)
A2NU19	VH coding region (Fragment)
A2NVE9	Immnuoglobulin kappa light chain (Fragment)
A2NW55	E8 variable heavy chain (Fragment)
Aars2	Alanine--tRNA ligase, mitochondrial
Abcg2	ATP-binding cassette sub-family G member 2 (Fragment)
Abi1	Isoform 5 of Abl interactor 1
Actb	Actin Beta
Actb	Actin Beta
Adgra3	Uncharacterized protein (Fragment)
Aldh16a1	Aldehyde dehydrogenase family 16 member A1
Anxa11	Annexin A11
Anxa7	Annexin A7
Apoa1	Apoa1 protein
Apoa4	Apoa4 protein
Apoe_2	Apolipoprotein E
Atp1a1	Sodium/potassium-transporting ATPase subunit alpha-1
Atp2b4	Plasma membrane calcium-transporting ATPase 4 (Fragment)
Atp5c1	ATP synthase, H+-transporting, mitochondrial F1 complex, gamma polypeptide 1 (Fragment)
Atp5f1a	ATP synthase subunit alpha, mitochondrial
Atp5f1b	ATP synthase subunit beta, mitochondrial
Atp5h	ATP synthase subunit d, mitochondrial (Fragment)
Atp5j2	ATP synthase subunit f, mitochondrial		X
Atp5o	ATP synthase subunit o, mitochondrial (Fragment)
B2CSK2	Heat shock protein 1-like protein
Bag2	BAG family molecular chaperone regulator 2
Bcl11b	B-cell lymphoma/leukemia 11B
Ca2	Carbonic anhydrase 2
Cacna1s	Voltage-dependent L-type calcium channel subunit alpha		X
Calm5	Calm5 protein
Caprin2	Caprin-2
Cav1	Caveolin-1
Cchcr1	Coiled-coil alpha-helical rod protein 1
Ccp110	Centriolar coiled-coil protein of 110 kDa (Fragment)
Cd3e	CD3 antigen epsilon polypeptide
Cd5	T-cell surface glycoprotein CD5
Cd81	CD81 antigen (Fragment)
Cenpf	Centromere protein F (Fragment)
Cep162	Centrosomal protein of 162 kDa
Cep55	Isoform 2 of Centrosomal protein of 55 kDa
Cfb	Complement factor B
Clca3a2	Chloride channel accessory 3A2 (Fragment)
Clec1b	Isoform 2 of C-type lectin domain family 1 member B
COX2	Cytochrome c oxidase subunit 2
Cox4i1	Cytochrome c oxidase subunit 4 isoform 1, mitochondrial
Cox6b1	Cytochrome c oxidase subunit 6B1
Cox7a1	Cytochrome c oxidase subunit 7A1, mitochondrial
Cpne1	Copine-1 (Fragment)	X
Cpne9	MKIAA4217 protein (Fragment)		X
Cpt1b	Carnitine O-palmitoyltransferase 1, muscle isoform
Cybb	Cytochrome b-245 heavy chain (Fragment)
Cyc1	Cytochrome c1, heme protein, mitochondrial (Fragment)
Cycs	Cytochrome c, somatic
Daam1	Isoform 3 of Disheveled-associated activator of morphogenesis 1
Dido1	Death-inducer obliterator 1
Dlat	Dihydrolipoyllysine-residue acetyltransferase component of pyruvate dehydrogenase complex, mitochondrial
Dlst	Dihydrolipoyllysine-residue succinyltransferase component of 2-oxoglutarate dehydrogenase complex, mitochondrial
Dnajc5	DnaJ homolog subfamily C member 5 (Fragment)
DOM-7	Serpina1 DOM-7
Ecm1	Extracellular matrix protein 1 (Fragment)
Eno1	Alpha-enolase
Entpd1	Ectonucleoside triphosphate diphosphohydrolase 1 (Fragment)
Etfdh	Electron transfer flavoprotein-ubiquinone oxidoreductase, mitochondrial
Fam104a	Family with sequence similarity 104, member A
Fcn1	Ficolin-1
Fn1_3	Fibronectin (Fragment)
Fyb1	Isoform FYB-120 of FYN-binding protein 1
G0YP42	Anti-human Langerin 2G3 lambda chain
Gm10481	Gp_dh_C domain-containing protein
Gm11214	Predicted pseudogene 11214 (Fragment)
Gm38417	MHC class I antigen
Gm42543	Predicted gene 42543 (Fragment)
Gm5478	Predicted pseudogene 5478
Gmnn	Geminin (Fragment)
Gnb1	Guanine nucleotide-binding protein G(I)/G(S)/G(T) subunit beta-1 (Fragment)
Guca1a	Guanylyl cyclase-activating protein 1
Gucy2c	Guanylyl cyclase C (Fragment)
H2-Bl	Truncated MHC class I antigen splice variant Bl.2a
H2-D1_2	MHC class I heavy chain maturation peptide H-2D(D) (Fragment)
H2-K1	MHC class I heavy chain maturation peptide H-2K(D) (Fragment)
H2-Q2	MHC class I like protein GS8 (Fragment)
H2-Q8	H-2 class I histocompatibility antigen, Q8 alpha chain
H2afj	Histone H2A
H6pd	H6pd protein (Fragment)
Hba	Hemoglobin subunit alpha
Hbat1	Alpha-globin
Hbb-b2	Beta-2-globin (Fragment)
HC	MAb 31C6 heavy chain
HC _3	MAb 110 heavy chain
HC_2	MAb 44B1 heavy chain
Hist1h4a	Histone H4
Hist2h2bb	Hist2h2bb protein
I6L9E1	Uncharacterized protein
IgE L chain kappa	IgE L chain kappa
Igh	Igh protein
Igh	Igh protein
Igh	Igh protein
Igh	Igh protein
Igh-VJ558	Igh protein
Ighm	Immunoglobulin heavy constant mu
IGHV	Immunoglobulin heavy chain variable region (Fragment)
Ighv1-11	Immunoglobulin heavy variable V1-11 (Fragment)
Ighv1-12	Immunoglobulin heavy variable V1-12
Ighv1-18	Immunoglobulin heavy variable V1-18 (Fragment)
Ighv1-34	Immunoglobulin heavy variable 1-34 (Fragment)
Ighv1-42	Immunoglobulin heavy variable V1-42
Ighv1-43	Immunoglobulin heavy variable V1-43
Ighv1-49	Immunoglobulin heavy variable 1-49
Ighv1-62-2	Immunoglobulin heavy variable 1-62-2
Ighv1-76	Immunoglobulin heavy variable 1-76
Ighv1-78	Immunoglobulin heavy variable 1-78
Ighv10-3	Immunoglobulin heavy variable V10-3 (Fragment)
Ighv11-1	Immunoglobulin heavy variable 11-1 (Fragment)
Ighv14-1	Immunoglobulin heavy variable 14-1 (Fragment)
Ighv14-4	Immunoglobulin heavy variable 14-4
Ighv5-12	Immunoglobulin heavy variable 5-12 (Fragment)
Ighv7-4	Immunoglobulin heavy variable 7-4
Ighv8-8	Immunoglobulin heavy variable 8-8 (Fragment)
Ighv9-1	Immunoglobulin heavy variable 9-1
Ighv9-4	Immunoglobulin heavy variable 9-4
Igk	Igk protein
Igk	Igk protein
Igkv1-132	Immunoglobulin kappa variable 1-132 (Fragment)
Igkv12-38	Immunoglobulin kappa chain variable 12-38
Igkv12-98	Immunoglobulin kappa variable 12-98
Igkv14-130	Immunoglobulin kappa variable 14-130
Igkv4-53	Immunoglobulin kappa variable 4-53
Igkv4-61	Immunoglobulin kappa chain variable 4-61
Igkv4-80	Immunoglobulin kappa variable 4-80 (Fragment)
Igkv4-81	Immunoglobulin kappa variable 4-81
Igkv5-39	Immunoglobulin kappa variable 5-39
Igkv5-43	Immunoglobulin kappa chain variable 5-43 (Fragment)
Igkv5-45	Immunoglobulin kappa chain variable 5-45 (Fragment)
Igkv6-15	Immunoglobulin kappa variable 6-15 (Fragment)
Igkv6-20	Immunoglobulin kappa variable 6-20 (Fragment)
Igkv8-19	Immunoglobulin kappa variable 8-19
Igkv9-123	Immunoglobulin kappa variable 9-123 (Fragment)
Iglc3	Ig lambda-3 chain C region
K7T9R7	IgM heavy chain variable region (Fragment)
K7TH39	IgM heavy chain variable region (Fragment)
K7THE6	IgM heavy chain variable region (Fragment)
K7THH3	IgM heavy chain variable region (Fragment)
K7TRL3	IgA heavy chain VDJ region (Fragment)
Krt14	Keratin, type I cytoskeletal 14
Krt25	Keratin, type I cytoskeletal 25
Krt73	Keratin, type II cytoskeletal 73
LC	MAb 6H10 light chain
LOC207685	LOC207685 protein (Fragment)
Lrriq4	Isoform 2 of Leucine-rich repeat and IQ domain-containing protein 4
Lyn	Tyrosine-protein kinase
M6pr	Cation-dependent mannose-6-phosphate receptor
Mad1l1	Isoform 2 of Mitotic spindle assembly checkpoint protein MAD1
Med14	Isoform 4 of Mediator of RNA polymerase II transcription subunit 14
Mfsd4b5	Major facilitator superfamily domain-containing 4B5
Muc16	Mucin 16 (Fragment)
Mup14	Major urinary protein 14 (Fragment)
Mus81	Crossover junction endonuclease MUS81 (Fragment)
Mvp	Major vault protein
Myh3	Myosin-3
Myo6	Unconventional myosin-VI
Ndufa2	NADH dehydrogenase [ubiquinone] 1 alpha subcomplex subunit 2
Ndufa4	Cytochrome c oxidase subunit NDUFA4
Ndufa8	NADH dehydrogenase [ubiquinone] 1 alpha subcomplex subunit 8
Ndufa9	NADH dehydrogenase [ubiquinone] 1 alpha subcomplex subunit 9, mitochondrial
Ndufs1	Uncharacterized protein
Ndufs2	NADH dehydrogenase [ubiquinone] iron-sulfur protein 2, mitochondrial (Fragment)
Ndufs3	NADH dehydrogenase [ubiquinone] iron-sulfur protein 3, mitochondrial
Ndufs7	NADH dehydrogenase [ubiquinone] iron-sulfur protein 7, mitochondrial
Ndufv1	NADH dehydrogenase [ubiquinone] flavoprotein 1, mitochondrial
Ndufv2	NADH dehydrogenase [ubiquinone] iron-sulfur protein 2, mitochondrial (Fragment)
Nme1	Nucleoside diphosphate kinase (Fragment)
Nras	GTPase NRas (Fragment)
Nuak2	Isoform 2 of NUAK family SNF1-like kinase 2
O19464	MHC class II A polypeptide (Fragment)
Ovch2	Isoform 2 of ovochymase-2
P01631	Ig kappa chain V-II region 26-10
P01636	Ig kappa chain V-V region MOPC
P01647	Ig kappa chain V-V region HP 124E1
P01668	Ig kappa chain V-III region PC 7210
P01673	Ig kappa chain V-III region PC 2485/PC 4039
P01675	Ig kappa chain V-VI region XRPC 44
P01796	Ig heavy chain V-III region A4
P03987-2	Isoform 2 of Ig gamma-3 chain C region
P04942	Ig kappa chain V-VI region NQ5-61.1.2
P06330	Ig heavy chain V region AC38 205.12
P18528	Ig heavy chain V region 6.96
P84750	Ig kappa chain V region Mem5 (Fragment)
Pappa	Pappalysin-1
Patj	Isoform 4 of InaD-like protein
Pdhx	Pyruvate dehydrogenase protein X component, mitochondrial
Peg3	Isoform 2 of Paternally-expressed gene 3 protein
Pip4k2a	Phosphatidylinositol 5-phosphate 4-kinase type-2 alpha (Fragment)
Plekho2	Pleckstrin homology domain-containing family
Plin4	Perilipin-4
Q31152	MHC class I Q4 beta-2-microglobulin (Qb-1) (Fragment)
Q3UFL3	Uncharacterized protein
Q3UNR7	Uncharacterized protein (Fragment)
Q8BK55	Uncharacterized protein (Fragment)
Q8BMA4	Uncharacterized protein
Q8K1F1	Anti-VIPase light chain variable region (Fragment)
Q920E6	Pterin-mimicking anti-idiotope kappa chain variable region (Fragment)
Q920E7	Pterin-mimicking anti-idiotope heavy chain variable region (Fragment)
Q9D8L4	Uncharacterized protein
Q9JL80	Anti-myosin immunoglobulin light chain variable region (Fragment)
Rab1a*	RAB1A, member RAS oncogene family
Rab27b	Ras-related protein Rab-27B
Rab7a	Ras-related protein Rab-7a
Rasa3	Ras GTPase-activating protein 3
Rbm6	RNA-binding motif protein 6
Resf1	Retroelement silencing factor 1 (Fragment)
Rpl18	60S ribosomal protein L18
Rras	Ras-related protein R-Ras (Fragment)
Rtn3	Isoform 3 of Reticulon-3
Sardh	Sarcosine dehydrogenase, mitochondrial (Fragment)
Scamp3	Secretory carrier-associated membrane protein
Scn3a	Sodium channel protein type 3 subunit alpha
Sdhb	Succinate dehydrogenase [ubiquinone] iron-sulfur subunit, mitochondrial (Fragment)
Sec16a	Sec16a protein (Fragment)
Serinc3	Serine incorporator 3
Sftpd	Pulmonary surfactant-associated protein D	X
Shroom3	Protein Shroom3
Skap2	Isoform 2 of Src kinase-associated phosphoprotein 2
Slamf1	Signaling lymphocytic activation molecule family member 1, isoform CRA_b
Slc1a5	Amino acid transporter
Slc25a3	Phosphate carrier protein, mitochondrial
Slc25a4	ADP/ATP translocase 1
Slc2a3	Solute carrier family 2, facilitated glucose transporter member 3
Slc44a2	Choline transporter-like protein 2
Slc6a4	Serotonin transporter (Fragment)
Slc7a5	Large neutral amino acids transporter small subunit 1
Snap23	Synaptosomal-associated protein (Fragment)
Snrnp70	U1 small nuclear ribonucleoprotein 70 kDa (Fragment)
Spg7	Paraplegin
Spopfm2	Speckle-type BTB/POZ protein family member 2
Steap3	Metalloreductase STEAP3 (Fragment)
Stom	Erythrocyte band 7 integral membrane protein
Stx12	t-SNARE coiled-coil homology domain-containing protein
Stxbp2	Syntaxin-binding protein 2
Tf	Serotransferrin
Tmem131l	Isoform 3 of Transmembrane protein 131-like
Tnc_2	Isoform 2 of Tenascin
Tns4	Tensin-4
Trip12	E3 ubiquitin-protein ligase TRIP12 (Fragment)
Trpm3	Transient receptor potential cation channel subfamily M member 3	X
trypsinogen	Trypsinogen 5
Tspan9	Tetraspanin (Fragment)
Tuba1c	Tubulin alpha-1C chain
Ubc	Ubiqutin subunit 1 (Fragment)
Upf2	UPF2 regulator of nonsense transcripts homolog (Yeast)
Uqcrb	Cytochrome b-c1 complex subunit 7
Uqcrc1	Cytochrome b-c1 complex subunit 1, mitochondrial
Uqcrc2	Cytochrome b-c1 complex subunit 2, mitochondrial
V165-D-J-C mu	V165-D-J-C mu protein (Fragment)
Vamp3	Vesicle-associated membrane protein 3
Wasf2	Wiskott-Aldrich syndrome protein family member (Fragment)
X5J4E9	IgM heavy chain VDJ region (Fragment)
X5J4K1	IgA heavy chain VDJ region (Fragment)
X5J4K5	IgA heavy chain VDJ region (Fragment)
X5J4Q4	IgM heavy chain VDJ region (Fragment)
X5J4V9	IgA heavy chain VDJ region (Fragment)
X5J4Y7	IgM heavy chain VDJ region (Fragment)
X5J524	IgM heavy chain VDJ region (Fragment)
X5J533	IgG1 heavy chain VDJ region (Fragment)
X5J574	IgM heavy chain VDJ region (Fragment)
X5J577	IgM heavy chain VDJ region (Fragment)
X5J5B7	IgM heavy chain VDJ region (Fragment)
X5J5C1	IgM heavy chain VDJ region (Fragment)
X5J5C8	IgM heavy chain VDJ region (Fragment)
X5J5E8	IgG1 heavy chain VDJ region (Fragment)
X5J5H4	IgA heavy chain VDJ region (Fragment)
X5J5K8	IgM heavy chain VDJ region (Fragment)
X5J5N4	IgM heavy chain VDJ region (Fragment)
2900073G15Rik	2900073G15Rik protein (Fragment)

## Sheet: S.Table 5
Supplementary Table 5.	Proteins (n=106) in whole plasma samples classified as "Pancreas proteins" by DAVID Bioinformatics resources 6.8
Gene Symbol	Description Name
0610037L13Rik	RIKEN cDNA 0610037L13 gene
2210010C04Rik	RIKEN cDNA 2210010C04 gene
Abracl	ABRA C-terminal like
Adh6a	Alcohol dehydrogenase 6A (class V)
Akr1c12	Aldo-keto reductase family 1, member C12
Aldh1l1	Aldehyde dehydrogenase 1 family, member L1
Amy2a2	Amylase 2a2
Asns	Asparagine synthetase
Atg7	Autophagy related 7
Atp6v1g1	ATPase, H+ transporting, lysosomal V1 subunit G1
B11	DnaJ heat shock protein family (Hsp40) member
caldecrin	Chymotrypsin C
Carhsp1	Calcium regulated heat stable protein 1
Cars	Cysteinyl-tRNA synthetase
Ccl8	Chemokine (C-C motif) ligand 8
Cd48	CD48 antigen
Cda	Cytidine deaminase
Cdhr5	Cadherin-related family member 5
Cel	Carboxyl ester lipase
Cela1	Chymotrypsin-like elastase family, member 1
Cela3b	Chymotrypsin-like elastase family, member 3B
Chid1	Chitinase domain containing 1
Chst2	Carbohydrate sulfotransferase 2
Cnpy2	Canopy FGF signaling regulator 2
Cotl1	Coactosin-like 1 (Dictyostelium)
Cpa2	Carboxypeptidase A2, pancreatic
Cr2	Complement receptor 2
Ctrb1	Chymotrypsinogen B1
Ctrl	Chymotrypsin-like
Cuta	CutA divalent cation tolerance homolog
Dsg2	Desmoglein 2
Eef1g	Eukaryotic translation elongation factor 1 gamma
Efhd2	EF hand domain containing 2
Eif6	Eukaryotic translation initiation factor 6
Fp	Succinate dehydrogenase complex, subunit A, flavoprotein
Gcg	Glucagon
Gdi2	Guanosine diphosphate (GDP) dissociation inhibitor 2
Gkn2	Gastrokine 2
Gm8797	Ubiquitin B pseudogene
Gnptg	N-acetylglucosamine-1-phosphotransferase, gamma subunit
Gsdmd	Gasdermin D
Hadh	Hydroxyacyl-Coenzyme A dehydrogenase
Hamp2	Hepcidin antimicrobial peptide 2
Hdhd2	Haloacid dehalogenase-like hydrolase domain containing 2
Hgfac	Hepatocyte growth factor activator
Hist1h4j	Histone cluster 1, H4j
Hnrnpa1	Heterogeneous nuclear ribonucleoprotein A1
Icam2	Intercellular adhesion molecule 2
Iglc1	Immunoglobulin lambda constant 1
Iglc2	Immunoglobulin lambda constant 2
Iglv1	Immunoglobulin lambda variable 1
Kdelc1	KDEL (Lys-Asp-Glu-Leu) containing 1
Lypla1	Lysophospholipase 1
Lzic	Leucine zipper and CTNNBIP1 domain containing
Mcfd2	Multiple coagulation factor deficiency 2
Mdp1	Magnesium-dependent phosphatase 1
Mien1	Migration and invasion enhancer 1
Mmp3	Matrix metallopeptidase 3
Mttp	Microsomal triglyceride transfer protein
Nap1l1	Nucleosome assembly protein 1-like 1
Nme3	NME/NM23 nucleoside diphosphate kinase 3
Npnt	Nephronectin
Nt5c	5',3'-nucleotidase, cytosolic
Nucb1	Nucleobindin 1
pancreatic	Ribonuclease, RNase A family, 1
Pdha1	Pyruvate dehydrogenase E1 alpha 1
Plek	Pleckstrin
Pnlip	Pancreatic lipase
Pnliprp1	Pancreatic lipase related protein 1
Ppia	Peptidylprolyl isomerase A
Ppp1ca	Protein phosphatase 1, catalytic subunit, alpha isoform
Prss3	Protease, serine 3
Psap	Prosaposin
Psmd12	Proteasome (prosome, macropain) 26S subunit, non-ATPase, 12
Ptbp1	Polypyrimidine tract binding protein 1
Pycard	PYD and CARD domain containing
Rac2	RAS-related C3 botulinum substrate 2
Rbm3	RNA binding motif protein 3
Reg1	Regenerating islet-derived 1
Reg3a	Regenerating islet-derived 3 alpha
Reg3b	Regenerating islet-derived 3 beta
Reg3g	Regenerating islet-derived 3 gamma
Retnla	Resistin like alpha
Rexo2	RNA exonuclease 2
Rpl14	Ribosomal protein L14
Rpl17	Ribosomal protein L17
Rpl6	Ribosomal protein L6
Rplp1	Ribosomal protein, large, P1
Rps14	Ribosomal protein S14
Rps3a1	Ribosomal protein S3A1
Rpsa	Ribosomal protein SA
Serpinb1a	Serine (or cysteine) peptidase inhibitor, clade B, member 1a
Slc38a10	Solute carrier family 38, member 10
Snrpd1	Small nuclear ribonucleoprotein D1
Spink1	Serine peptidase inhibitor, Kazal type 1
Srpr	Signal recognition particle receptor ('docking protein')
Tor3a	Torsin family 3, member A
trypsin 1	Protease, serine 1
Txn1	Thioredoxin 1
Txndc17	Thioredoxin domain containing 17
Uba7	Ubiquitin-like modifier activating enzyme 7
Ufl1	UFM1 specific ligase 1
Ufm1	Ubiquitin-fold modifier 1
Uggt1	UDP-glucose glycoprotein glucosyltransferase 1
Ywhaz	Tyrosine 3-monooxygenase/tryptophan 5-monooxygenase activation protein, zeta polypeptide
Zg16	Zymogen granule protein 16

## Sheet: S.Table 6 WP
Supplementary table 3. List of whole plasma proteins non identified by DAVID Bioinformatics resources 6.8	Column1
Gene Symbol	Description name
Rab1	RAB1B, member RAS oncogene family(Rab1b
Rtraf	RNA Transcription, Translation And Transport Factor
Cnmd	Chondromodulin
Naxe	NAD(P)HX Epimerase
Selenof	Selenoprotein F
Cavin2	Caveolae-associated protein 2
Plac9	Placenta-specific protein 9
Cavin1	Caveolae-associated protein 1
A2ml1	BC048546 protein
Gm43302	Predicted gene 43302
Elob	Elongin-B
Selenop	Selenoprotein P
Mesd	LRP chaperone MESD
Selenom	Selenoprotein M
Mpig6b	Megakaryocyte and platelet inhibitory receptor G6b
Gm20730	Predicted gene, 20730
Sirpb1c	Sirpb1 protein
Serpin8	Serpin-8
Serpin7	Serpin-7
Gm20547	C3/C5 convertase
Serpin9	Serpin-9
Serpin2	Serpin-2
Gm20390	Nucleoside diphosphate kinase
Plpbp	Pyridoxal phosphate homeostasis protein

## Sheet: S. Table 6 Evs (1)
Supplementary Table 6.	List of mouse plasma-derived EV proteins excluded by DAVID Bioinformatics resources 6.8
Gene Symbol	Description Name
0A2S0DFH6	Anti-HIV fusion peptide monocolonal anitbody light chain vFP1.01 (Fragment)
A0A0A0U847	Envelope protein
A0A0D4DAH6	Immunglobulin light chain variable region (Fragment)
A0A0D5ZY64	IgE L chain kappa
A0A1X9HIL1	IgG light chain variable domain (Fragment)
A0A1X9HIL9	IgG heavy chain variable domain (Fragment)
A0A2S0DFH5	Anti-HIV fusion peptide monocolonal anitbody light chain vFP5.01 (Fragment)
A0A2S0DFH8	Anti-HIV fusion peptide monocolonal anitbody light chain vFP6.01 (Fragment)
A2MY50	Anti-acid phosphatase variable light chain 11 (Fragment)
A2NU19	VH coding region (Fragment)
A2NVE9	Immnuoglobulin kappa light chain (Fragment)
A2NW55	E8 variable heavy chain (Fragment)
AGF	Angiopoietin-related protein 6
ATP5F1A	ATP synthase subunit alpha, mitochondrial
ATP5F1B	ATP synthase subunit beta, mitochondrial
B2CSK2	Heat shock protein 1-like protein
C1R	Complement component 1, r subcomponent
CA2	Carbonic anhydrase 2
CAVIN1	Caveolae-associated protein 1
CRAMP	Cathelicidin (Fragment)
DOM-7	Serpina1 DOM-7
FCN1	Ficolin-1
FYB1	Isoform FYB-120 of FYN-binding protein 1
G0YP42	Anti-human Langerin 2G3 lambda chain
GM42543	Uncharacterized protein (Fragment)
H2AJ	Histone H2A.J
H4C1	Histone H4
HBAT1	Alpha-globin
HVM27	Ig heavy chain V-III region A4
HVM51	Ig heavy chain V region AC38 205.12
HVM57	Ig heavy chain V region 6.96
I6L9E1	Uncharacterized protein
IGHV	Ig heavy chain V region 3-6
K7T9R7	IgM heavy chain variable region
K7TH39	IgM heavy chain variable region
K7THE6	IgM heavy chain variable region
K7THH3	IgM heavy chain variable region
K7TRL3	IgA heavy chain variable region
KV2A7	Ig kappa chain V-II region 26-10
KV3AG	Ig kappa chain V-III region PC 7210
KV3AL	Ig kappa chain V-III region PC 2485/PC 4039
KV5A4	Ig kappa chain V-V region MOPC 149
KV5AE	Ig kappa chain V-V region HP 124E1
KV6A1	Ig kappa chain V-VI region XRPC 44
KV6A8	Uncharacterized protein
KVM5	Ig kappa chain V region Mem5
LAMS	Laminin subunit beta-2
LC	MAb 44B1 light chain
LOC207685	LOC207685 protein
MU	VH186.2-D-J-C mu protein
O19464	MHC class II A polypeptide
Q31152	MHC class I Q4 beta-2-microglobulin (Qb-1)
Q3U3I6	Aspartyl aminopeptidase
Q3UFL3	Uncharacterized protein
Q3UNR7	Uncharacterized protein
Q8BK55	Uncharacterized protein
Q8BMA4	Uncharacterized protein
Q8K1F1	Anti-VIPase light chain variable region
Q920E6	Pterin-mimicking anti-idiotope kappa chain variable region
Q920E7	Pterin-mimicking anti-idiotope heavy chain variable region
Q9D8L4	Uncharacterized protein
Q9JL80	Anti-myosin immunoglobulin light chain variable region
RAB7A	Ras-related protein Rab-7a
RESF1	Retroelement silencing factor 1
SELENOP	Selenoprotein P
TF	Serotransferrin
TMEM131L	Transmembrane protein 131-like
TRYPSINOGEN	Trypsinogen 5
V165-D-J-C	V165-D-J-C mu protein
X5J4E9	IgM heavy chain VDJ region
X5J4K1	IgA heavy chain VDJ region
X5J4K5	IgA heavy chain VDJ region
X5J4Q4	IgM heavy chain VDJ region
X5J4V9	IgA heavy chain VDJ region
X5J4Y7	IgM heavy chain VDJ region
X5J524	IgM heavy chain VDJ region
X5J533	IgG1 heavy chain VDJ region
X5J574	IgM heavy chain VDJ region
X5J577	IgM heavy chain VDJ region
X5J5B7	IgM heavy chain VDJ region
X5J5C1	IgM heavy chain VDJ region
X5J5C8	IgM heavy chain VDJ region
X5J5E8	IgG1 heavy chain VDJ region
X5J5H4	IgA heavy chain VDJ region
X5J5K8	IgM heavy chain VDJ region
X5J5N4	IgM heavy chain VDJ region

## Sheet: S. Table 6 Evs (2) 
Supplementary table 6	List of mouse plasma derived EV proteins exclude by DAVID Bioinformatic resources 6.8
Gene Symbol	Descrption name
A0A2S0DFH6	Anti-HIV fusion peptide monocolonal anitbody light chain vFP1.01 (Fragment)
1300017J02RIK	RIKEN cDNA 1300017J02 gene
2900073G15RIK	2900073G15Rik protein
A0A0A0U847	Envelope protein
A0A0B4J1J1	Immunoglobulin kappa chain variable 5-45 (Fragment)
A0A0D4DAH6	Immunglobulin light chain variable region (Fragment)
A0A0D5ZY64	IgE L chain kappa
A0A0U5BC76	MAb 6H10 light chain
A0A1X9HIL1	Ig light chain variable domain (Fragment)
A0A1X9HIL9	IgG heavy chain variable domain (Fragment)
A0A2S0DFH5	Anti-HIV fusion peptide monocolonal anitbody light chain vFP5.01 (Fragment)
A0A2S0DFH8	Anti-HIV fusion peptide monocolonal anitbody light chain vFP6.01 (Fragment)
A2MY50	Anti-acid phosphatase variable light chain 11 (Fragment)
A2NU19	VH coding region (Fragment)
A2NVE9	Immnuoglobulin kappa light chain (Fragment)
A2NW55	E8 variable heavy chain (Fragment)
ATP5F1A	ATP synthase subunit alpha, mitochondrial
ATP5F1B	ATP synthase subunit beta, mitochondrial
B2CSK2	Heat shock protein 1-like protein
CA2	Carbonic anhydrase 2
COX2	Cytochrome c oxidase subunit 2
DOM-7	Serpina1 DOM-7
FCN1	Ficolin-1
FYB1	Isoform FYB-120 of FYN-binding protein 1
G0YP42	Anti-human Langerin 2
GM42543	Predicted gene 42543 (Fragment)
H2AFJ	Histone H2A
HBAT1	Alpha-globin
HIST1H4A	Histone H4
HIST2H2BB	Hist2h2bb protein
I6L9E1	Uncharacterized protein
IGHV	Immunoglobulin heavy chain variable region (Fragment)
K7T9R7	IgM heavy chain variable region (Fragment)
K7TH39	IgM heavy chain variable region (Fragment)
K7THE6	IgM heavy chain variable region (Fragment)
K7THH3	IgM heavy chain variable region (Fragment)
K7TRL3	IgA heavy chain variable region (Fragment)
LOC207685	LOC207685 protein (Fragment)
O19464	MHC class II A polypeptide (Fragment)
P01647	Ig kappa chain V-V region HP 124E1
P01668	Ig kappa chain V-III region PC 7210
P01673	Ig kappa chain V-III region PC 2485/PC 4039
P01796	Ig heavy chain V-III region A4
P03987-2	Isoform 2 of Ig gamma-3 chain C region
P04942	Ig kappa chain V-VI region NQ5-61.1.2
P84750	Ig kappa chain V region Mem5 (Fragment)
Q31152	MHC class I Q4 beta-2-microglobulin (Qb-1) (Fragment)
Q3UFL3	Uncharacterized protein
Q3UNR7	Uncharacterized protein (Fragment)
Q8BK55	Uncharacterized protein (Fragment)
Q8BMA4	Uncharacterized protein
Q8K1F1	Anti-VIPase light chain variable region (Fragment)
Q8K1F1	Anti-VIPase light chain variable region (Fragment)
Q920E6	Pterin-mimicking anti-idiotope kappa chain variable region (Fragment)
Q920E7	Pterin-mimicking anti-idiotope heavy chain variable region (Fragment)
Q9D8L4	Uncharacterized protein
Q9JL80	Anti-myosin immunoglobulin light chain variable region (Fragment)
RAB7A	Ras-related protein Rab-7a
TF	Serotransferrin
TRYPSINOGEN	Trypsinogen 5
V165-D-J-C	V165-D-J-C mu protein (Fragment)
V165-D-J-C mu	V165-D-J-C mu protein (Fragment)
V9GX06	Uncharacterized protein (Fragment)
X5J4E9	IgM heavy chain VDJ region (Fragment)
X5J4K1	IgA heavy chain VDJ region (Fragment)
X5J4K5	IgA heavy chain VDJ region (Fragment)
X5J4Q4	IgM heavy chain VDJ region (Fragment)
X5J4V9	IgA heavy chain VDJ region (Fragment)
X5J4Y7	IgM heavy chain VDJ region (Fragment)
X5J524	IgM heavy chain VDJ region (Fragment)
X5J533	Ig 1 heavy chain VDJ region (Fragment)
X5J574	IgM heavy chain VDJ region (Fragment)
X5J577	IgM heavy chain VDJ region (Fragment)
X5J5B7	IgM heavy chain VDJ region (Fragment)
X5J5C1	IgM heavy chain VDJ region (Fragment)
X5J5C8	IgM heavy chain VDJ region (Fragment)
X5J5E8	IgG1 heavy chain VDJ region (Fragment)
X5J5H4	IgA heavy chain VDJ region (Fragment)
X5J5K8	IgM heavy chain VDJ region (Fragment)
X5J5N4	IgM heavy chain VDJ region (Fragment)
